# Supplementary material for: Local Ancestry and Adaptive Introgression in Xiangnan Cattle
Source: Biology (Basel). 2024 Dec 1;13(12):1000. doi: 10.3390/biology13121000 (PMC11673051; doi:10.3390/biology13121000)
Supplement: Supplementary file 1 [file biology-13-01000-s001.zip › Supplementary Tables.xlsx]

## Sheet: Table S1
Supplementary Table 1. Summary of sequencing statistics.
Sample ID	BioProject	Accession number	Breed	Total reads	Mapped reads	Mapping_rate	Mean_depth(X)	Sample origin place	Sub-species	Name in Table S13
Y2_FDSW210265949-1r	PRJNA1021039	This study	Xiangnan	188226189	186542438	0.9911	9.8539	Hunan, China	Bos indicus	Xiangnan1
H3_FDSW210265952-1r	PRJNA1021039	This study	Xiangnan	196973412	196426349	0.9972	10.3606	Hunan, China	Bos indicus	Xiangnan2
Y1_FDSW210265948-1r	PRJNA1021039	This study	Xiangnan	173933987	173458088	0.9973	9.166	Hunan, China	Bos indicus	Xiangnan3
R6_FDSW210265939-1r	PRJNA1021039	This study	Xiangnan	184315238	183921052	0.9979	9.7384	Hunan, China	Bos indicus	Xiangnan4
H8_FDSW210265945-1r	PRJNA1021039	This study	Xiangnan	172852856	172245045	0.9965	9.0937	Hunan, China	Bos indicus	Xiangnan5
H9_FDSW210265946-1r	PRJNA1021039	This study	Xiangnan	171185420	170646098	0.9968	9.0031	Hunan, China	Bos indicus	Xiangnan6
R7_FDSW210265940-1r	PRJNA1021039	This study	Xiangnan	180480766	180015791	0.9974	9.5113	Hunan, China	Bos indicus	Xiangnan7
H7_FDSW210265944-1r	PRJNA1021039	This study	Xiangnan	173042331	172554530	0.9972	9.1292	Hunan, China	Bos indicus	Xiangnan8
XNL6_FDSW210258422-2r	PRJNA1021039	This study	Xiangnan	160224914	159838864	0.9976	8.4492	Hunan, China	Bos indicus	Xiangnan9
L7_FDSW210265950-1r	PRJNA1021039	This study	Xiangnan	181356796	180790453	0.9969	9.5459	Hunan, China	Bos indicus	Xiangnan10
R5_FDSW210265938-1r	PRJNA1021039	This study	Xiangnan	177636336	177176768	0.9974	9.3612	Hunan, China	Bos indicus	Xiangnan11
XNR8_FDSW210258423-2r	PRJNA1021039	This study	Xiangnan	173025204	172454732	0.9967	9.1273	Hunan, China	Bos indicus	Xiangnan12
R2_FDSW210265936-1r	PRJNA1021039	This study	Xiangnan	176248302	175782249	0.9974	9.2799	Hunan, China	Bos indicus	Xiangnan13
H2_FDSW210265951-1r	PRJNA1021039	This study	Xiangnan	178867172	178430005	0.9976	9.4383	Hunan, China	Bos indicus	Xiangnan14
H6_FDSW210265953-1r	PRJNA1021039	This study	Xiangnan	170387185	169893368	0.9971	8.9925	Hunan, China	Bos indicus	Xiangnan15
R3_FDSW210265937-1r	PRJNA1021039	This study	Xiangnan	162423460	161939238	0.997	8.5324	Hunan, China	Bos indicus	Xiangnan16
XNR1_FDSW210258421-2r	PRJNA1021039	This study	Xiangnan	158831877	158374096	0.9971	8.3727	Hunan, China	Hybrid
L3_FDSW210265954-1r	PRJNA1021039	This study	Xiangnan	162387499	162042040	0.9979	8.5486	Hunan, China	Hybrid
L5_FDSW210265942-1r	PRJNA1021039	This study	Xiangnan	168263625	167878239	0.9977	8.8832	Hunan, China	Hybrid
Y7_FDSW210265947-1r	PRJNA1021039	This study	Xiangnan	171195462	170789329	0.9976	9.0574	Hunan, China	Hybrid

## Sheet: Table S2
Supplementary Table 2. Summary of additional cattle sample information.
Sample ID	BioProject	Accession number	Breed	Group	Mapping_rate	Mean_depth(X)	Sample origin place	Name in Table S11
XX50	PRJNA779877	SRR16949990	Xiangxi	Xiangxi	0.997	10.3084	Xiangxi, Hunan, China
XX61	PRJNA779877	SRR16949989	Xiangxi	Xiangxi	0.9973	10.0611	Xiangxi, Hunan, China
XX62	PRJNA779877	SRR16949987	Xiangxi	Xiangxi	0.9963	10.0971	Xiangxi, Hunan, China
XX68	PRJNA779877	SRR16949986	Xiangxi	Xiangxi	0.997	10.7592	Xiangxi, Hunan, China
XX69	PRJNA779877	SRR16949985	Xiangxi	Xiangxi	0.9972	9.6191	Xiangxi, Hunan, China
XX_F_15	PRJNA779877	SRR16949999	Xiangxi	Xiangxi	0.9971	10.2849	Xiangxi, Hunan, China
XX_F_16	PRJNA779877	SRR16949988	Xiangxi	Xiangxi	0.9974	12.0403	Xiangxi, Hunan, China
XX_F_2	PRJNA779877	SRR16949983	Xiangxi	Xiangxi	0.9979	11.6169	Xiangxi, Hunan, China
XX_F_28	PRJNA779877	SRR16949998	Xiangxi	Xiangxi	0.9976	11.8969	Xiangxi, Hunan, China
XX_F_3	PRJNA779877	SRR16949997	Xiangxi	Xiangxi	0.9982	11.6988	Xiangxi, Hunan, China
XX_F_33	PRJNA779877	SRR16949996	Xiangxi	Xiangxi	0.9975	11.8988	Xiangxi, Hunan, China
XX_F_36	PRJNA779877	SRR16949995	Xiangxi	Xiangxi	0.9979	11.8322	Xiangxi, Hunan, China
XX_F_37	PRJNA779877	SRR16949994	Xiangxi	Xiangxi	0.9974	11.6343	Xiangxi, Hunan, China
XX_F_4	PRJNA779877	SRR16949993	Xiangxi	Xiangxi	0.998	11.288	Xiangxi, Hunan, China
XX_F_9	PRJNA779877	SRR16949991	Xiangxi	Xiangxi	0.9979	10.3737	Xiangxi, Hunan, China
Sha3b	PRJNA379859	SRR6936540	Sahiwal	Indian indicine	0.9955	20.9563	Sahiwal, Punjab, Pakistan	Indian_indicine1	RFMix analysis
Har03	PRJNA379859	SRR6936539	Hariana	Indian indicine	0.9948	34.7311	Gurgaon, Haryana, India	Indian_indicine2	RFMix analysis
Thar1	PRJNA379859	SRR6936538	Tharparkar	Indian indicine	0.9923	16.5496	Tharparkar, Sindh, Pakistan
SRR2016752	PRJNA277147	SRR2016762	Gir	Indian indicine	0.9937	12.749	Nelore, Andhra, India
SRR2016754	PRJNA277147	SRR2016752	Gir	Indian indicine	0.9951	9.7792	Amblash, Gujarat, India
SRR2016762	PRJNA277147	SRR2016754	Nelore	Indian indicine	0.9864	10.0582	Amblash, Gujarat, India
zebu_ypr115	PRJNA422979	SRR6423815,SRR6423816	Indian (unknow)	Indian indicine	0.9957	9.6118	Indian
JXGF1	PRJNA379859	SRR5507286	Guangfeng	Chinese indicine	0.9975	9.464	Guangfeng, Shangrao, Jiangxi, China
JXGF2	PRJNA379859	SRR5507285	Guangfeng	Chinese indicine	0.9978	10.1448	Guangfeng, Shangrao, Jiangxi, China
JXGF3	PRJNA379859	SRR5507284	Guangfeng	Chinese indicine	0.9971	9.3126	Guangfeng, Shangrao, Jiangxi, China
JXGF4	PRJNA379859	SRR5507283	Guangfeng	Chinese indicine	0.9976	11.4533	Guangfeng, Shangrao, Jiangxi, China
JXJA1	PRJNA379859	SRR5507282	Jian	Chinese indicine	0.9976	10.9441	Ji’an, Jiangxi, China
JXJA2	PRJNA379859	SRR5507281	Jian	Chinese indicine	0.9966	9.7093	Ji’an, Jiangxi, China
JXJA3	PRJNA379859	SRR5507280	Jian	Chinese indicine	0.9975	10.5123	Ji’an, Jiangxi, China
JXJA4	PRJNA379859	SRR5507279	Jian	Chinese indicine	0.9976	11.3836	Ji’an, Jiangxi, China
JXJJ1	PRJNA379859	SRR5507278	Jingjiang	Chinese indicine	0.9975	10.5897	Yichuan, Jiangxi, China
JXJJ3	PRJNA379859	SRR5507275	Jingjiang	Chinese indicine	0.9971	9.7044	Yichuan, Jiangxi, China
JXJJ4	PRJNA379859	SRR5507274	Jingjiang	Chinese indicine	0.9975	11.3346	Yichuan, Jiangxi, China
HN5	PRJNA379859	SRR5507190	Leiqiong	Chinese indicine	0.9915	11.5007	Leizhou, Guangdong,China
HN12	PRJNA379859	SRR5507189	Leiqiong	Chinese indicine	0.9915	11.1222	Leizhou, Guangdong,China
LZ15	PRJNA379859	SRR5507188	Leiqiong	Chinese indicine	0.9935	10.6481	Leizhou, Guangdong,China	Chinese_indicine1	RFMix analysis
SRR14879647	PRJNA737584	SRR14879647	Leiqiong	Chinese indicine	0.9965	25.9424	Leizhou, Guangdong,China	Chinese_indicine2	RFMix analysis
SRR14879649	PRJNA737584	SRR14879649	Leiqiong	Chinese indicine	0.9954	21.5661	Leizhou, Guangdong,China	Chinese_indicine3	RFMix analysis
SRR14879650	PRJNA737584	SRR14879650	Leiqiong	Chinese indicine	0.9948	24.3189	Leizhou, Guangdong,China	Chinese_indicine4	RFMix analysis
SRR14879659	PRJNA737584	SRR14879659	Leiqiong	Chinese indicine	0.9927	31.3533	Leizhou, Guangdong,China	Chinese_indicine5	RFMix analysis
SRR14879670	PRJNA737584	SRR14879670	Leiqiong	Chinese indicine	0.9934	24.7478	Leizhou, Guangdong,China	Chinese_indicine6	RFMix analysis
SRR14879648	PRJNA737584	SRR14879648	Leiqiong	Chinese indicine	0.9921	24.3102	Leizhou, Guangdong,China
SRR15887026	PRJNA762638	SRR15887026	Enshi	Enshi	0.9857	8.3223	Enshi，Hubei，China
SRR15887031	PRJNA762638	SRR15887031	Enshi	Enshi	0.9863	8.3481	Enshi，Hubei，China
SRR15887028	PRJNA762638	SRR15887028	Enshi	Enshi	0.9922	10.1074	Enshi，Hubei，China
SRR15887033	PRJNA762638	SRR15887033	Enshi	Enshi	0.9954	9.9174	Enshi，Hubei，China
SRR15887027	PRJNA762638	SRR15887027	Enshi	Enshi	0.9979	10.7318	Enshi，Hubei，China
SRR15887032	PRJNA762638	SRR15887032	Enshi	Enshi	0.9795	9.925	Enshi，Hubei，China
SRR15887029	PRJNA762638	SRR15887029	Enshi	Enshi	0.9938	10.2704	Enshi，Hubei，China
SRR15887030	PRJNA762638	SRR15887030	Enshi	Enshi	0.9807	10.756	Enshi，Hubei，China
SRR15887025	PRJNA762638	SRR15887025	Enshi	Enshi	0.9831	8.4321	Enshi，Hubei，China
SRR15887034	PRJNA762638	SRR15887034	Enshi	Enshi	0.9932	10.3412	Enshi，Hubei，China
SRR1343160	PRJNA176557	SRR1343160	Hereford	European taurine	0.9918	10.4633	Hereford, UK	Taurine1	RFMix analysis
SRR1346385	PRJNA176557	SRR1346385	Hereford	European taurine	0.9904	11.3844	Hereford, UK	Taurine2	RFMix analysis
SRR1346387	PRJNA176557	SRR1346387	Hereford	European taurine	0.9911	11.8689	Hereford, UK	Taurine3	RFMix analysis
SRR1365124	PRJNA176557	SRR1365124	Hereford	European taurine	0.9913	14.9545	Hereford, UK	Taurine4	RFMix analysis
SRR1365126	PRJNA176557	SRR1365126	Hereford	European taurine	0.9932	15.7709	Hereford, UK	Taurine5	RFMix analysis
SRR1365128	PRJNA176557	SRR1365128	Hereford	European taurine	0.993	15.2037	Hereford, UK	Taurine6	RFMix analysis
SRR1365131	PRJNA176557	SRR1365131	Hereford	European taurine	0.992	15.3153	Hereford, UK	Taurine7	RFMix analysis
SRR1346382	PRJNA176557	SRR1346382	Hereford	European taurine	0.9516	10.7499	Hereford, UK
SRR1346383	PRJNA176557	SRR1346383	Hereford	European taurine	0.9897	10.7596	Hereford, UK
SRR1365137	PRJNA176557	SRR1365137	Hereford	European taurine	0.9895	12.0762	Hereford, UK
A83	PRJNA379859	SRR5507273	Yanbian	East Asian taurine	0.9966	10.1251	Yanbian, Jilin, China
SRR6234774	PRJNA379859	SRR6234774	Yanbian	East Asian taurine	0.9982	11.0142	Yanbian, Jilin, China
SRR6234775	PRJNA379859	SRR6234775	Yanbian	East Asian taurine	0.9981	11.2418	Yanbian, Jilin, China
YB1	PRJNA565271	SRR10112122	Yanbian	East Asian taurine	0.9978	10.8042	Yanbian, Jilin, China
YB2	PRJNA565271	SRR10112121	Yanbian	East Asian taurine	0.9973	10.5934	Yanbian, Jilin, China
YB3	PRJNA565271	SRR10112120	Yanbian	East Asian taurine	0.9979	10.8045	Yanbian, Jilin, China
YB4	PRJNA565271	SRR10112119	Yanbian	East Asian taurine	0.9979	10.8892	Yanbian, Jilin, China
YB5	PRJNA565271	SRR10112118	Yanbian	East Asian taurine	0.9982	10.9128	Yanbian, Jilin, China
YB6	PRJNA565271	SRR10112117	Yanbian	East Asian taurine	0.9971	10.7612	Yanbian, Jilin, China
SRR934395	PRJNA210523	SRR934395	Hanwoo	East Asian taurine	0.9972	9.6278	Chuncheon, Kangwon-do, Korea
SRR934397	PRJNA210523	SRR934397	Hanwoo	East Asian taurine	0.9977	8.3728	Chuncheon, Kangwon-do, Korea
SRR934398	PRJNA210523	SRR934398	Hanwoo	East Asian taurine	0.9963	10.1025	Chuncheon, Kangwon-do, Korea
SRR934400	PRJNA210523	SRR934400	Hanwoo	East Asian taurine	0.9979	12.0924	Chuncheon, Kangwon-do, Korea
SRR934401	PRJNA210523	SRR934401	Hanwoo	East Asian taurine	0.9979	13.3862	Chuncheon, Kangwon-do, Korea
SRR934415	PRJNA210519	SRR934415	Hanwoo	East Asian taurine	0.9985	12.992	Chuncheon, Kangwon-do, Korea
SRR934417	PRJNA210519	SRR934417	Hanwoo	East Asian taurine	0.9982	12.7709	Chuncheon, Kangwon-do, Korea
SRR934418	PRJNA210519	SRR934418	Hanwoo	East Asian taurine	0.9981	13.2806	Chuncheon, Kangwon-do, Korea
SRR934419	PRJNA210519	SRR934419	Hanwoo	East Asian taurine	0.9982	12.5668	Chuncheon, Kangwon-do, Korea
SRR934432	PRJNA210519	SRR934432	Hanwoo	East Asian taurine	0.9984	13.5425	Chuncheon, Kangwon-do, Korea

## Sheet: Table S3
Supplementary Table 3. Summary of additional cattle sample information(wild).
Sample ID	BioProject	Accession number	Breed	Group	Mapping_rate	Mean_depth(X)	Sample origin place	Name in Table S11
banteng08	PRJNA325061	SAMN05558796	Banteng	Bos javanicus	0.9787	8.9891	Indonesia	Banteng1	RFMix analysis
banteng09	PRJNA325061	SAMN05558797	Banteng	Bos javanicus	0.9877	12.5957	Indonesia	Banteng2	RFMix analysis
Bali1	PRJNA658727	SAMN40179102	Banteng	Bos javanicus	0.9968	10.5866	Indonesia	Banteng3	RFMix analysis
Bali2	PRJNA658727	SAMN40179103	Banteng	Bos javanicus	0.9958	10.0789	Indonesia	Banteng4	RFMix analysis
Bali3	PRJNA658727	SAMN40179104	Banteng	Bos javanicus	0.9941	10.5548	Indonesia	Banteng5	RFMix analysis
banteng_ypt2224	PRJNA427536	SAMN08323863	Banteng	Bos javanicus	0.9961	5.0192	Indonesia	Banteng6	RFMix analysis
banteng_ypt2225	PRJNA427536	SAMN08323864	Banteng	Bos javanicus	0.9973	4.9615	Indonesia	Banteng7	RFMix analysis
banteng_ypt2230	PRJNA427536	SAMN08323868	Banteng	Bos javanicus	0.9975	22.8415	Indonesia
gaur_ypr115	PRJNA427536	SAMN08324142	Gaur	Bos gaurus	0.9934	19.2992	China	Gaur1	RFMix analysis
ERR7198375	PRJEB48481	SAMEA10563834	Gaur	Bos gaurus	0.9959	28.3965	India	Gaur2	RFMix analysis
gaur02	PRJNA325061	SAMN05558794	Gaur	Bos gaurus	0.9915	6.572	India
gaur03	PRJNA325061	SAMN05558795	Gaur	Bos gaurus	0.989	6.5742	India
gaur04	PRJEB31621	SAMEA5577154	Gaur	Bos gaurus	0.992	37.0074	Europe
buffalo01	PRJNA547460	SAMN11964505	Buffalo	Bubalus bubalis	0.9849	19.8555	China
buffalo02	PRJNA547460	SAMN11964506	Buffalo	Bubalus bubalis	0.9829	18.6192	China
Bison01	PRJNA325061	SAMN05558798	Bision	Bison bision	0.9975	30.2334	America
Bison02	PRJNA321590	SAMN05000823	Bision	Bison bision	0.977	7.8898	America
Wisent01	PRJNA312492	SAMN04498459	Wisent	Bison bonasus	0.9935	77.023	Poland
Wisent02	PRJNA321599	SAMN05000810	Wisent	Bison bonasus	0.9863	45.3024	Poland
SRR2059966	PRJNA285834	SAMN03766789	Yak	Bos grunniens	0.9876	12.7424	China
SRR2059969	PRJNA285834	SAMN03766792	Yak	Bos grunniens	0.8168	18.1249	China
SRR2062306	PRJNA285834	SAMN03766790	Yak	Bos grunniens	0.9952	20.161	China

## Sheet: Table S4
Supplementary Table 4. Functional annotation of the identified single-nucleotide polymorphisms (SNPs) using ANNOVAR.
Sequence ontology class	Indian indicine	Chinese indicine	Xiangnan	Xiangxi	Enshi	Yanbian	Hanwoo	Hereford
downstream	126812	247133	220109	227865	193347	82165	80126	55346
exonic	145827	301642	258880	270223	226519	103695	96528	69602
exonic;splicing	33	81	61	71	56	36	37	28
intergenic	12117606	23322167	20966973	21391061	18272576	7293316	6933164	5069666
intronic	7507205	14928070	13387361	13689475	11659072	4536549	4350189	3128583
ncRNA_exonic	2082	3758	3377	3476	2847	1439	1350	931
ncRNA_intronic	16295	30954	26651	28249	22275	8487	7366	6334
ncRNA_splicing	5	7	5	5	5	2	3	2
splicing	495	968	826	905	773	375	346	274
upstream	115713	226378	201631	209738	174881	77637	73696	53103
upstream;downstream	3947	8644	7447	7913	6417	2852	2696	1944
UTR3	135180	281963	249140	259133	219153	88184	84799	59591
UTR5	46951	97370	86165	90026	73487	31916	29345	21732
UTR5;UTR3	102	234	211	234	193	83	85	40
Total	20218253	39449369	35408837	36178374	30851601	12226736	11659730	8467176
Exonic classes
nonsynonymous	54127	108609	94526	100468	83938	41708	39027	28505
startloss	200	357	330	366	304	142	127	82
stopgain	589	1094	964	1035	853	453	400	269
stoploss	90	180	168	170	150	74	70	60
synonymous	86688	184378	156674	161780	135606	58393	54190	38613
unknown	4166	7105	6279	6475	5724	2961	2751	2101

## Sheet: Table S5
Supplementary Table 5. Calculation results of nucleotide diversity in each population using VCFtools.
	Min	Median	Max
Xiangnan	1.16936e-06	0.00344128	0.0104282
Indian_indicine	2.85714e-06	0.00241099	0.0106066
Hanwoo	1.78948e-06	0.00117901	0.0104352
Enshi	1.78948e-06	0.00331061	0.0105412
Yanbian	2.22222e-06	0.00121373	0.00933804
Hereford	1.78948e-06	0.000908218	0.00829447
Xiangxi	1.24138e-06	0.00347535	0.0107508
Chinese_indicine	8.97439e-07	0.00376807	0.0114704

## Sheet: Table S6
Supplementary Table 6. Summary of genes from θπ in Xiangnan cattle.
Chrom	Starting position	Ending position	θπ	Gene
3	54720001	54770000	4.47799	LOC511531
3	54720001	54770000	4.47799	LOC507055
7	50680001	50730000	4.45743	ECSCR
27	6880001	6930000	4.44947	LOC112444647
15	44880001	44930000	4.40767	LOC516263
7	50940001	50990000	4.405	PSD2
7	50940001	50990000	4.405	LOC112447552
3	54240001	54290000	4.37408	LOC112445996
7	50820001	50870000	4.35623	CXXC5
7	50620001	50670000	4.35227	PROB1
7	50620001	50670000	4.35227	MZB1
15	360001	410000	4.34445	LOC781264
21	32980001	33030000	4.3049	LOC112443340
21	32980001	33030000	4.3049	LOC112443150
7	50640001	50690000	4.29236	DNAJC18
7	50640001	50690000	4.29236	SPATA24
7	50260001	50310000	4.28996	LOC101905788
5	102320001	102370000	4.28284	LOC112446829
7	50700001	50750000	4.27751	TMEM173
7	50700001	50750000	4.27751	SMIM33
7	50220001	50270000	4.27158	SIL1
7	50160001	50210000	4.26637	LRRTM2
16	38700001	38750000	4.26347	LOC517828
3	54660001	54710000	4.24832	LOC112445998
16	50560001	50610000	4.24308	PRKCZ
16	50560001	50610000	4.24308	FAAP20
14	20001	70000	4.24063	LOC112449638
15	400001	450000	4.22241	LOC518869
15	400001	450000	4.22241	LOC781447
6	20001	70000	4.20244	LOC112447203
19	43260001	43310000	4.19744	LOC112442854
19	43260001	43310000	4.19744	LOC112442843
19	43260001	43310000	4.19744	LOC112442855
7	51260001	51310000	4.18547	PURA
15	560001	610000	4.16706	LOC618523
12	70780001	70830000	4.16349	LOC100336232
12	70780001	70830000	4.16349	LOC523431
15	840001	890000	4.1569	LOC515790
23	25580001	25630000	4.15365	BOLA-DQB
23	25580001	25630000	4.15365	BOLA-DQA2
7	51280001	51330000	4.11115	IGIP
5	102360001	102410000	4.10798	LOC112446830
9	87100001	87150000	4.08269	LOC785982
7	50560001	50610000	4.06444	MATR3
23	25600001	25650000	4.05858	BOLA-DQA5
21	32960001	33010000	4.05639	LOC112443149
21	32960001	33010000	4.05639	LOC112443250
13	22700001	22750000	4.03253	MLLT10
3	54600001	54650000	4.02449	LOC112445997
1	158020001	158070000	3.98418	LOC527195
1	158020001	158070000	3.98418	LOC112448270
7	50740001	50790000	3.98216	UBE2D2
7	9960001	10010000	3.98065	LOC112447331
15	47220001	47270000	3.96973	OR52N2
15	47220001	47270000	3.96973	OR52E6
3	54760001	54810000	3.96339	LOC785445
7	50600001	50650000	3.9594	SLC23A1
7	110180001	110230000	3.94435	WDR36
19	27500001	27550000	3.92581	CYB5D1
19	27500001	27550000	3.92581	NAA38
19	27500001	27550000	3.92581	TMEM88
5	59120001	59170000	3.92106	LOC788285
19	27540001	27590000	3.91545	LOC112442833
19	27540001	27590000	3.91545	RNF227
19	27540001	27590000	3.91545	CHD3
7	50580001	50630000	3.91344	PAIP2
23	26220001	26270000	3.90815	LOC107131258
23	26220001	26270000	3.90815	LOC104969894
6	1	50000	3.89946	LOC788476
16	50500001	50550000	3.88457	LOC104974459
3	54620001	54670000	3.86476	LOC100336669
12	70020001	70070000	3.85939	LOC784305
7	50540001	50590000	3.85802	LOC112447601
7	50540001	50590000	3.85802	SNHG4
12	72320001	72370000	3.83572	LOC112449075
15	79100001	79150000	3.78314	LOC782913
15	79100001	79150000	3.78314	LOC528502
15	79100001	79150000	3.78314	LOC782841
15	79100001	79150000	3.78314	LOC519317
7	49860001	49910000	3.77765	CTNNA1
7	49860001	49910000	3.77765	LOC112447603
7	49860001	49910000	3.77765	HSPA9
15	79240001	79290000	3.77659	OR8J1
15	79240001	79290000	3.77659	LOC615824
15	79240001	79290000	3.77659	LOC508180
15	79240001	79290000	3.77659	OR8K1
15	79240001	79290000	3.77659	LOC507377
7	10060001	10110000	3.77004	LOC785898
7	10060001	10110000	3.77004	LOC100295735
10	10020001	10070000	3.76361	DMGDH
7	68560001	68610000	3.76217	LOC112447526
16	50620001	50670000	3.75957	LOC112441939
16	50620001	50670000	3.75957	LOC112441845
4	68840001	68890000	3.75297	HOXA7
4	68840001	68890000	3.75297	HOXA9
4	68840001	68890000	3.75297	MIR196B
4	68840001	68890000	3.75297	LOC112446394
8	7280001	7330000	3.74715	ADAM21
7	43220001	43270000	3.73959	RNF126
7	43220001	43270000	3.73959	FGF22
19	27380001	27430000	3.73453	DNAH2
19	28220001	28270000	3.73435	CCDC42
19	27480001	27530000	3.70665	KDM6B
4	68860001	68910000	3.70638	HOXA3
4	68860001	68910000	3.70638	HOXA5
4	68860001	68910000	3.70638	LOC112446396
4	68860001	68910000	3.70638	HOXA6
5	25080001	25130000	3.69373	USP44
7	43200001	43250000	3.68969	POLRMT
3	54300001	54350000	3.68739	LOC112445995
7	52680001	52730000	3.68188	HDAC3
19	48000001	48050000	3.68178	DDX42
4	119480001	119530000	3.6756	WDR60
4	119480001	119530000	3.6756	LOC112446466
19	43240001	43290000	3.67321	LOC112442851
19	43240001	43290000	3.67321	LOC112442850
19	43240001	43290000	3.67321	LOC112442861
19	43240001	43290000	3.67321	LOC112442856
19	43240001	43290000	3.67321	LOC112442857
19	43240001	43290000	3.67321	LOC112442845
19	43240001	43290000	3.67321	LOC112442848
19	43240001	43290000	3.67321	LOC112442849
7	9980001	10030000	3.6718	LOC100295806
6	80001	130000	3.66992	APELA
1	8940001	8990000	3.66813	LOC526789
5	59040001	59090000	3.66594	LOC788242
19	27560001	27610000	3.6627	KCNAB3
4	68880001	68930000	3.66053	HOXA4
4	68820001	68870000	3.66045	HOXA10
4	68820001	68870000	3.66045	HOXA11
4	68820001	68870000	3.66045	LOC104972110
4	68820001	68870000	3.66045	LOC112446395
7	42900001	42950000	3.65916	LOC787611
7	42900001	42950000	3.65916	LOC112447520
7	42900001	42950000	3.65916	LOC788709
13	23420001	23470000	3.65518	SPAG6
7	52920001	52970000	3.64828	KIAA0141
4	68800001	68850000	3.63599	HOXA13
16	51200001	51250000	3.63561	UBE2J2
16	51200001	51250000	3.63561	LOC112441769
5	59140001	59190000	3.63496	LOC788298
7	49020001	49070000	3.62552	KLHL3
28	16520001	16570000	3.62506	CDK1
5	25060001	25110000	3.62139	METAP2
19	27360001	27410000	3.62073	EFNB3
7	51220001	51270000	3.61811	LOC112447581
7	51220001	51270000	3.61811	LOC104969190
14	13700001	13750000	3.61671	LOC101907803
19	28200001	28250000	3.60968	LOC112442760
19	26920001	26970000	3.60926	CLDN7
19	26920001	26970000	3.60926	ELP5
19	26920001	26970000	3.60926	CTDNEP1
19	26920001	26970000	3.60926	GABARAP
5	59080001	59130000	3.60593	LOC788258
7	52560001	52610000	3.60423	LOC112447441
7	52560001	52610000	3.60423	DIAPH1
9	104480001	104530000	3.60184	LOC112448149
7	52700001	52750000	3.60157	ARAP3
7	52700001	52750000	3.60157	FCHSD1
7	52700001	52750000	3.60157	RELL2
12	71500001	71550000	3.60114	LOC107131218
18	60200001	60250000	3.59779	LOC101905616
18	60200001	60250000	3.59779	LOC112442368
7	51560001	51610000	3.5969	LOC112447436
16	5780001	5830000	3.58693	LOC112441814
7	43240001	43290000	3.57986	PRSS57
7	43240001	43290000	3.57986	FSTL3
16	51220001	51270000	3.57874	B3GALT6
16	51220001	51270000	3.57874	C1QTNF12
29	5480001	5530000	3.57851	LOC100337032
4	68900001	68950000	3.57775	HOXA1
4	68900001	68950000	3.57775	LOC100848443
4	68900001	68950000	3.57775	HOXA2
17	70860001	70910000	3.57082	IGLL1
23	1	50000	3.56199	LOC112443721
23	1	50000	3.56199	LOC101906171
23	1	50000	3.56199	LOC112443722
13	43300001	43350000	3.55838	LOC112449296
7	43160001	43210000	3.55403	BSG
7	53780001	53830000	3.55278	ARHGAP26
7	43180001	43230000	3.55146	HCN2
3	119380001	119430000	3.54588	CSF2RA
1	157980001	158030000	3.54348	GPX6
7	49180001	49230000	3.53862	HNRNPA0
16	50480001	50530000	3.5376	MIR2896
16	50480001	50530000	3.5376	SKI
15	79160001	79210000	3.53667	LOC112441588
16	51180001	51230000	3.53303	SCNN1D
16	51180001	51230000	3.53303	ACAP3
16	51180001	51230000	3.53303	PUSL1
24	34580001	34630000	3.53087	LOC112444207
7	52900001	52950000	3.52745	PCDH1
10	93780001	93830000	3.52321	LOC112448582
15	680001	730000	3.52223	OR4C15
5	58020001	58070000	3.51838	LOC782430
2	114980001	115030000	3.51248	RHBDD1
19	48020001	48070000	3.50607	FTSJ3
17	62200001	62250000	3.50497	LOC112442048
14	82320001	82370000	3.50446	SLC2A5
26	42420001	42470000	3.50274	DMBT1
23	27840001	27890000	3.50137	BOLA
23	27840001	27890000	3.50137	MIC1
23	27840001	27890000	3.50137	BoLA
13	61640001	61690000	3.50068	PLAGL2
16	50700001	50750000	3.49819	CFAP74
7	10780001	10830000	3.49495	LOC100300051
7	10780001	10830000	3.49495	LOC100299045
5	111320001	111370000	3.49397	FAM83F
12	72480001	72530000	3.48704	LOC104970698
1	135080001	135130000	3.48461	RYK
15	51460001	51510000	3.48438	LOC507756
15	51460001	51510000	3.48438	LOC112441637
13	23400001	23450000	3.48382	BMI1
16	50680001	50730000	3.48148	GABRD
3	11720001	11770000	3.47981	LOC781726
3	11720001	11770000	3.47981	LOC509005
23	26160001	26210000	3.47423	LOC101903211
3	119320001	119370000	3.47062	LOC530175
3	119320001	119370000	3.47062	LOC615000
19	27840001	27890000	3.46924	PFAS
26	50340001	50390000	3.46482	LOC112444506
4	119680001	119730000	3.46247	LOC104972309
7	10120001	10170000	3.46233	LOC512488
7	10120001	10170000	3.46233	LOC786840
7	49820001	49870000	3.45949	ETF1
13	22920001	22970000	3.45893	DNAJC1
16	50660001	50710000	3.45753	LOC101902612
13	23480001	23530000	3.45677	LOC112449267
3	119600001	119650000	3.44779	LOC526047
3	119600001	119650000	3.44779	LOC617467
3	119600001	119650000	3.44779	LOC112446047
3	119600001	119650000	3.44779	LOC112445919
10	10000001	10050000	3.44689	ARSB
4	119380001	119430000	3.44378	ESYT2
5	102420001	102470000	3.44252	LOC100336766
5	102420001	102470000	3.44252	LOC112446752
7	51580001	51630000	3.44025	ANKHD1
13	23580001	23630000	3.44016	MIR2285K-2
13	23580001	23630000	3.44016	PIP4K2A
15	79300001	79350000	3.43901	LOC785406
4	7740001	7790000	3.4365	CLDN12
4	7740001	7790000	3.4365	SUN3
29	48860001	48910000	3.43136	LOC112444897
19	27860001	27910000	3.42981	LOC101903678
19	27860001	27910000	3.42981	SLC25A35
19	27860001	27910000	3.42981	RANGRF
19	27740001	27790000	3.42289	PER1
19	27740001	27790000	3.42289	LOC112442777
1	52740001	52790000	3.41948	LOC112447297
16	51160001	51210000	3.41906	INTS11
16	51160001	51210000	3.41906	CPTP
16	51160001	51210000	3.41906	TAS1R3
19	27300001	27350000	3.41745	SHBG
19	27300001	27350000	3.41745	SAT2
7	51000001	51050000	3.41714	NRG2
23	16560001	16610000	3.41064	LOC112443696
7	51320001	51370000	3.40803	CYSTM1
19	26940001	26990000	3.40713	SLC2A4
12	35660001	35710000	3.40678	XPO4
1	158180001	158230000	3.40589	TXLNA
15	51380001	51430000	3.40476	LOC100336836
15	51380001	51430000	3.40476	LOC407145
15	51380001	51430000	3.40476	LOC112441549
15	51380001	51430000	3.40476	LOC112441636
15	51380001	51430000	3.40476	ART1
13	61700001	61750000	3.40342	KIF3B
23	30200001	30250000	3.40294	LOC112441537
5	111360001	111410000	3.40251	TNRC6B
7	51520001	51570000	3.40128	LOC107132639
7	51520001	51570000	3.40128	SLC4A9
12	32280001	32330000	3.40008	LNX2
23	580001	630000	3.39955	KHDRBS2
19	63440001	63490000	3.39942	LOC112442745
13	23620001	23670000	3.39549	LOC101905823
7	49780001	49830000	3.39479	EGR1
7	49780001	49830000	3.39479	LOC101904825
29	20240001	20290000	3.38609	LUZP2
29	49500001	49550000	3.38482	MRPL23
6	113020001	113070000	3.38481	LOC532207
6	113020001	113070000	3.38481	LOC107132586
7	51600001	51650000	3.38236	LOC112447668
12	86920001	86970000	3.37326	RASA3
7	49760001	49810000	3.37301	REEP2
24	34600001	34650000	3.37296	ESCO1
19	27280001	27330000	3.37206	FXR2
19	27280001	27330000	3.37206	SOX15
19	27280001	27330000	3.37206	MPDU1
19	27280001	27330000	3.37206	CD68
19	27280001	27330000	3.37206	LOC112442805
13	57480001	57530000	3.37136	LOC112449316
19	47000001	47050000	3.3711	MRC2
19	26900001	26950000	3.37037	PHF23
19	26900001	26950000	3.37037	DVL2
19	26900001	26950000	3.37037	MIR324
19	26900001	26950000	3.37037	ACADVL
7	57500001	57550000	3.36872	POU4F3
13	57340001	57390000	3.36803	CTSZ
14	60001	110000	3.36684	LOC112449588
14	60001	110000	3.36684	LOC112449589
13	61660001	61710000	3.36302	POFUT1
7	52360001	52410000	3.35993	TAF7
7	52360001	52410000	3.35993	SLC25A2
13	43440001	43490000	3.35893	LOC785762
16	50800001	50850000	3.35834	LOC112441930
16	50800001	50850000	3.35834	CALML6
16	50800001	50850000	3.35834	TMEM52
12	21460001	21510000	3.35427	NEK5
5	56780001	56830000	3.34947	RBMS2
16	41180001	41230000	3.34758	LOC112441834
16	41180001	41230000	3.34758	LOC112441907
16	50820001	50870000	3.34755	GNB1
3	17380001	17430000	3.34693	LOC112445861
6	112220001	112270000	3.34514	LOC112447131
29	49520001	49570000	3.34368	LOC101902793
22	50300001	50350000	3.34232	MON1A
22	50300001	50350000	3.34232	LOC112443477
16	7020001	7070000	3.34143	LOC107133219
16	7020001	7070000	3.34143	LOC112441779
16	7020001	7070000	3.34143	LOC112441816
19	27660001	27710000	3.33781	ALOX15B
1	110880001	110930000	3.33632	TIPARP
12	72360001	72410000	3.33527	LOC112449072
4	119300001	119350000	3.33099	NCAPG2
19	27820001	27870000	3.32693	CTC1
3	54220001	54270000	3.32671	GBP4
23	27860001	27910000	3.3264	LOC788634
29	49560001	49610000	3.32581	LSP1
29	49560001	49610000	3.32581	PRR33
12	35640001	35690000	3.32522	LOC112449060
17	71120001	71170000	3.32411	LOC112441982
17	71120001	71170000	3.32411	LOC112442088
17	71120001	71170000	3.32411	LOC112442062
17	71120001	71170000	3.32411	LOC100847119
2	114960001	115010000	3.32244	IRS1
19	27040001	27090000	3.32105	NLGN2
19	27040001	27090000	3.32105	TMEM256
19	27040001	27090000	3.32105	PLSCR3
17	62220001	62270000	3.31992	MAPKAPK5
17	62220001	62270000	3.31992	LOC112442049
5	56760001	56810000	3.31918	BAZ2A
5	56760001	56810000	3.31918	MIR677
5	56760001	56810000	3.31918	LOC112446708
5	56760001	56810000	3.31918	LOC112446861
19	26420001	26470000	3.31805	GP1BA
19	26420001	26470000	3.31805	SLC25A11
19	26420001	26470000	3.31805	RNF167
17	71140001	71190000	3.31792	LOC100297192
7	51680001	51730000	3.31725	SRA1
7	51680001	51730000	3.31725	EIF4EBP3
19	27020001	27070000	3.31715	TNK1
19	27020001	27070000	3.31715	TMEM95
19	27020001	27070000	3.31715	KCTD11
7	41680001	41730000	3.31691	LOC112447515
19	28320001	28370000	3.31678	PIK3R5
13	40720001	40770000	3.31576	NKX2-2
19	48040001	48090000	3.31495	SMARCD2
19	48040001	48090000	3.31495	PSMC5
13	22680001	22730000	3.31471	SKIDA1
21	58940001	58990000	3.31327	SERPINA6
28	2400001	2450000	3.3125	LOC112444731
28	2400001	2450000	3.3125	PGBD5
21	19680001	19730000	3.31211	LOC512440
21	19680001	19730000	3.31211	LOC107131588
21	19680001	19730000	3.31211	LOC522763
7	43260001	43310000	3.31004	PALM
18	53780001	53830000	3.3094	STRN4
5	57180001	57230000	3.30847	ERBB3
19	27880001	27930000	3.30833	ARHGEF15
7	53000001	53050000	3.30783	RNF14
2	125820001	125870000	3.30527	LOC112443702
13	23500001	23550000	3.30365	LOC112449268
26	38240001	38290000	3.30358	RAB11FIP2
22	50120001	50170000	3.30218	SEMA3F
22	50120001	50170000	3.30218	GNAT1
16	39580001	39630000	3.30028	MIR199A-1
16	39580001	39630000	3.30028	MIR3120
16	39580001	39630000	3.30028	MIR214
5	56740001	56790000	3.2993	ATP5F1B
14	13460001	13510000	3.29855	LOC112449611
1	52100001	52150000	3.29665	BBX
19	28280001	28330000	3.29541	LOC101904013
19	26400001	26450000	3.29441	PFN1
19	26400001	26450000	3.29441	ENO3
19	26400001	26450000	3.29441	SPAG7
5	56880001	56930000	3.29128	MIP
5	56880001	56930000	3.29128	SPRYD4
5	56880001	56930000	3.29128	GLS2
23	16580001	16630000	3.28999	PPP2R5D
23	16580001	16630000	3.28999	PEX6
22	50180001	50230000	3.28885	RBM5
7	80001	130000	3.28737	LOC112447312
7	80001	130000	3.28737	LOC101907627
4	76100001	76150000	3.28651	LOC112446404
4	76100001	76150000	3.28651	IGFBP1
26	50240001	50290000	3.28353	TCERG1L
18	52720001	52770000	3.28274	PPP1R37
18	52720001	52770000	3.28274	LOC112442332
18	52720001	52770000	3.28274	GEMIN7
13	57320001	57370000	3.28213	TUBB1
13	57320001	57370000	3.28213	ATP5F1E
7	49660001	49710000	3.2802	CDC25C
19	28140001	28190000	3.27942	LOC112442832
16	41160001	41210000	3.27858	VPS13D
4	76740001	76790000	3.27744	OGDH
4	76740001	76790000	3.27744	LOC112446406
4	76740001	76790000	3.27744	ZMIZ2
5	46480001	46530000	3.2754	LOC100848339
5	46480001	46530000	3.2754	CAND1
13	48120001	48170000	3.27408	LOC112449307
17	62240001	62290000	3.2739	LOC101902124
19	23060001	23110000	3.27364	MIR2337
5	24900001	24950000	3.27279	MIR331
5	24900001	24950000	3.27279	LOC112446660
10	18720001	18770000	3.27007	MYO9A
13	48140001	48190000	3.26729	CRLS1
18	61420001	61470000	3.26717	LOC100300449
19	27000001	27050000	3.26711	ACAP1
19	27760001	27810000	3.26685	VAMP2
29	49540001	49590000	3.26663	TNNT3
18	12320001	12370000	3.26647	MTHFSD
17	70840001	70890000	3.26503	LOC112441477
7	49320001	49370000	3.26416	PKD2L2
19	27060001	27110000	3.26176	LOC112442746
19	27060001	27110000	3.26176	SPEM2
19	27060001	27110000	3.26176	SPEM1
7	19940001	19990000	3.26124	PIAS4
16	51140001	51190000	3.26097	DVL1
16	51140001	51190000	3.26097	MXRA8
22	50100001	50150000	3.26053	SLC38A3
12	35820001	35870000	3.26024	IFT88
7	51500001	51550000	3.26	HBEGF
16	50920001	50970000	3.25998	SLC35E2
16	50920001	50970000	3.25998	LOC104974460
1	95420001	95470000	3.25967	LOC101904810
5	65500001	65550000	3.25849	SYCP3
13	42980001	43030000	3.25673	LOC112449459
26	38280001	38330000	3.25665	LOC112444480
12	36140001	36190000	3.25409	ZMYM2
15	29520001	29570000	3.25362	FOXR1
7	52160001	52210000	3.2526	LOC616427
10	37140001	37190000	3.25204	MAPKBP1
13	61300001	61350000	3.2516	MYLK2
7	51400001	51450000	3.25109	PFDN1
7	51400001	51450000	3.25109	LOC112447433
1	146700001	146750000	3.24978	LOC101902902
16	40780001	40830000	3.24874	TNFSF4
10	36980001	37030000	3.24866	LOC112448654
10	36980001	37030000	3.24866	MGA
13	43320001	43370000	3.24847	LOC112449295
7	49700001	49750000	3.24806	KDM3B
7	49700001	49750000	3.24806	MIR2459
7	49700001	49750000	3.24806	FAM53C
7	49700001	49750000	3.24806	SLBP2
12	25940001	25990000	3.24734	LOC112449112
12	25940001	25990000	3.24734	MAB21L1
22	50320001	50370000	3.24732	MST1R
13	61580001	61630000	3.24593	TM9SF4
5	57120001	57170000	3.24495	LOC112446711
5	57120001	57170000	3.24495	MYL6B
5	57120001	57170000	3.24495	MYL6
5	57160001	57210000	3.24166	PA2G4
5	57160001	57210000	3.24166	ZC3H10
5	57160001	57210000	3.24166	LOC101903253
19	27080001	27130000	3.24096	CHRNB1
19	27080001	27130000	3.24096	FGF11
19	27080001	27130000	3.24096	TMEM102
22	50200001	50250000	3.24031	RBM6
22	50200001	50250000	3.24031	LOC112443549
19	27340001	27390000	3.24023	WRAP53
19	27340001	27390000	3.24023	TP53
12	35780001	35830000	3.2402	IL17D
8	72640001	72690000	3.23992	LOC112447820
8	72640001	72690000	3.23992	MIR2285AE
15	51440001	51490000	3.23942	LOC407148
5	56720001	56770000	3.23925	PTGES3
19	27320001	27370000	3.23905	ATP1B2
9	38920001	38970000	3.23708	MIR6536-1
9	38920001	38970000	3.23708	MIR6536-2
7	51700001	51750000	3.23671	LOC509618
7	51700001	51750000	3.23671	LOC112447523
7	51700001	51750000	3.23671	SLC35A4
7	51700001	51750000	3.23671	APBB3
7	51700001	51750000	3.23671	LOC112447435
10	38000001	38050000	3.23658	TTBK2
16	50940001	50990000	3.23583	CDK11B
19	27720001	27770000	3.23533	HES7
17	70720001	70770000	3.23518	LOC112442063
19	26960001	27010000	3.23499	YBX2
19	26380001	26430000	3.23424	LOC100848357
19	26380001	26430000	3.23424	CAMTA2
19	26380001	26430000	3.23424	INCA1
17	8460001	8510000	3.23095	IQCM
25	42260001	42310000	3.23053	LOC516442
19	26980001	27030000	3.22801	NEURL4
19	26980001	27030000	3.22801	GPS2
19	26980001	27030000	3.22801	EIF5A
25	27540001	27590000	3.22764	SEPT14
25	27540001	27590000	3.22764	OR7D4
5	65540001	65590000	3.22753	GNPTAB
7	49300001	49350000	3.22646	MYOT
7	49300001	49350000	3.22646	LOC107132636
13	57440001	57490000	3.22627	LOC112449315
13	57440001	57490000	3.22627	LOC101909083
13	57440001	57490000	3.22627	GNAS
13	57440001	57490000	3.22627	LOC112449314
5	25180001	25230000	3.22617	MUCL1
16	5200001	5250000	3.22616	CD55
17	62180001	62230000	3.22515	ADAM1A
13	42920001	42970000	3.22493	FAM208B
10	35860001	35910000	3.2238	PLCB2
10	35860001	35910000	3.2238	ANKRD63
5	24720001	24770000	3.22323	FGD6
19	27640001	27690000	3.22152	LOC101902972
7	49640001	49690000	3.2195	GFRA3
16	40760001	40810000	3.21831	LOC112441832
13	39880001	39930000	3.21815	RALGAPA2
12	36020001	36070000	3.21771	LOC107132994
12	36020001	36070000	3.21771	GJB6
7	43140001	43190000	3.2175	GZMM
7	43140001	43190000	3.2175	CDC34
7	43140001	43190000	3.2175	LOC112447550
10	76640001	76690000	3.2175	PPP1R36
10	76640001	76690000	3.2175	HSPA2
2	125440001	125490000	3.21698	THEMIS2
7	53020001	53070000	3.21528	GNPDA1
18	12340001	12390000	3.21269	LOC112442267
18	12340001	12390000	3.21269	FOXC2
16	50460001	50510000	3.21192	LOC107133240
19	24920001	24970000	3.21032	SPNS2
7	49280001	49330000	3.21017	LOC104969184
10	36640001	36690000	3.20979	EXD1
16	51040001	51090000	3.20978	ATAD3A
16	51040001	51090000	3.20978	TMEM240
16	51000001	51050000	3.20932	FNDC10
12	35760001	35810000	3.20901	EEF1AKMT1
7	52300001	52350000	3.20565	LOC786553
7	52300001	52350000	3.20565	PCDHB11
26	51980001	52030000	3.20484	PWWP2B
12	87140001	87190000	3.20295	LOC112449111
14	35580001	35630000	3.20293	TRPA1
5	57140001	57190000	3.20156	ESYT1
4	76080001	76130000	3.20153	IGFBP3
19	27680001	27730000	3.20054	ALOX12B
17	62460001	62510000	3.20032	GCN1
17	62460001	62510000	3.20032	LOC104974669
11	26440001	26490000	3.19989	SLC10A6
11	26440001	26490000	3.19989	PPM1B
3	19680001	19730000	3.19975	CDC42SE1
3	19680001	19730000	3.19975	MLLT11
3	19680001	19730000	3.19975	LOC104971501
13	61240001	61290000	3.1993	TPX2
16	51020001	51070000	3.19702	SSU72
22	47960001	48010000	3.19411	TMEM110
19	20600001	20650000	3.19404	LOC112442772
19	26360001	26410000	3.19394	KIF1C
3	102080001	102130000	3.19321	ST3GAL3
3	102080001	102130000	3.19321	ARTN
3	102080001	102130000	3.19321	LOC112446029
5	56700001	56750000	3.19227	NACA
2	125780001	125830000	3.19205	WASF2
25	26820001	26870000	3.19182	PHKG2
25	26820001	26870000	3.19182	LOC112444369
25	26820001	26870000	3.19182	TMEM265
19	37880001	37930000	3.19154	HOXB3
19	37880001	37930000	3.19154	HOXB4
19	37880001	37930000	3.19154	MIR10A
1	77520001	77570000	3.19124	TP63
18	52700001	52750000	3.19108	ZNF296
17	62260001	62310000	3.19018	ALDH2
16	38720001	38770000	3.18913	FMO2
11	61500001	61550000	3.18891	OTX1
21	69800001	69850000	3.18609	LOC112443194
19	26300001	26350000	3.18586	ZFP3
19	26300001	26350000	3.18586	ZNF232
16	50900001	50950000	3.1857	NADK
5	30740001	30790000	3.18473	MIR2426
7	52280001	52330000	3.18417	PCDHB14
7	52280001	52330000	3.18417	LOC100848799
13	57500001	57550000	3.18338	LOC107133071
18	49060001	49110000	3.18278	PLEKHG2
18	49060001	49110000	3.18278	ZFP36
18	49060001	49110000	3.18278	MED29
7	43340001	43390000	3.18217	LOC112447411
7	43340001	43390000	3.18217	PLPPR3
1	157960001	158010000	3.18013	GPX5
9	38900001	38950000	3.17849	REV3L
7	53280001	53330000	3.17794	LOC100847454
16	6380001	6430000	3.17729	KCNT2
7	52940001	52990000	3.17691	LOC104969197
15	29100001	29150000	3.17619	KMT2A
15	29100001	29150000	3.17619	LOC101902944
7	53760001	53810000	3.17599	LOC104969199
8	37780001	37830000	3.17594	LOC104969327
17	62160001	62210000	3.17554	LOC112442047
7	42880001	42930000	3.17451	LOC522560
7	42880001	42930000	3.17451	LOC112447517
7	42880001	42930000	3.17451	LOC100300085
18	34960001	35010000	3.17425	TPPP3
19	27580001	27630000	3.17356	CNTROB
19	27580001	27630000	3.17356	TRAPPC1
13	43420001	43470000	3.17348	LOC112441538
13	43420001	43470000	3.17348	LOC112449293
8	200001	250000	3.17202	MFSD14B
19	46360001	46410000	3.17101	EFCAB13
19	27900001	27950000	3.17084	ODF4
16	5360001	5410000	3.17065	CR2
19	23080001	23130000	3.1706	LOC112442776
7	49540001	49590000	3.17005	LOC101902951
19	26780001	26830000	3.1697	CLEC10A
19	26780001	26830000	3.1697	SLC16A11
19	26780001	26830000	3.1697	SLC16A13
19	26780001	26830000	3.1697	BCL6B
5	30720001	30770000	3.16913	KMT2D
5	30720001	30770000	3.16913	RHEBL1
7	52180001	52230000	3.16893	LOC104968820
7	16620001	16670000	3.16867	MAP2K7
7	16620001	16670000	3.16867	LRRC8E
29	45240001	45290000	3.1679	RAD9A
18	54120001	54170000	3.16663	LOC104974899
5	25160001	25210000	3.16619	LOC112446661
4	79240001	79290000	3.16614	INHBA
18	34180001	34230000	3.16548	TK2
15	79120001	79170000	3.165	LOC614985
15	79120001	79170000	3.165	LOC514057
8	38760001	38810000	3.16496	MLANA
23	30180001	30230000	3.16468	LOC112443761
8	60120001	60170000	3.16455	OR13J1
8	60120001	60170000	3.16455	LOC506202
8	60120001	60170000	3.16455	LOC112447751
8	60120001	60170000	3.16455	LOC112447886
8	60120001	60170000	3.16455	LOC100337274
18	34980001	35030000	3.16435	ZDHHC1
18	63120001	63170000	3.16374	LOC112441494
12	36200001	36250000	3.16368	ZMYM5
13	31720001	31770000	3.1632	ST8SIA6
5	30760001	30810000	3.16259	PRKAG1
7	49580001	49630000	3.16229	CDC23
7	49580001	49630000	3.16229	KIF20A
1	107040001	107090000	3.1597	IFT80
1	107040001	107090000	3.1597	MIR15B
1	107040001	107090000	3.1597	MIR16B
7	49560001	49610000	3.15933	BRD8
1	82940001	82990000	3.15927	DVL3
1	82940001	82990000	3.15927	AP2M1
8	56260001	56310000	3.1591	LOC112447807
8	69220001	69270000	3.15872	XPO7
8	69220001	69270000	3.15872	DOK2
5	59020001	59070000	3.15862	LOC788220
12	36040001	36090000	3.15861	GJB2
7	52960001	53010000	3.15841	PCDH12
19	28240001	28290000	3.15817	MFSD6L
21	33420001	33470000	3.1581	MIR631
21	33420001	33470000	3.1581	NEIL1
21	33420001	33470000	3.1581	MAN2C1
23	18300001	18350000	3.15776	LOC112443856
17	70680001	70730000	3.15766	LOC112442072
17	70680001	70730000	3.15766	LOC511353
17	70680001	70730000	3.15766	LOC112441499
17	70680001	70730000	3.15766	LOC511354
3	54780001	54830000	3.15743	LOC100336443
19	37580001	37630000	3.15627	LOC112442841
19	37580001	37630000	3.15627	ATP5MC1
2	128900001	128950000	3.15549	PNRC2
2	128900001	128950000	3.15549	SRSF10
7	58480001	58530000	3.15511	STK32A
19	47100001	47150000	3.15475	LOC112442682
28	17880001	17930000	3.15438	ARID5B
14	30320001	30370000	3.15263	DNAJC5B
16	41500001	41550000	3.1522	TNFRSF1B
14	13520001	13570000	3.15161	LOC112449612
4	76580001	76630000	3.15101	MYO1G
4	76580001	76630000	3.15101	LOC101904529
4	76580001	76630000	3.15101	LOC112446500
16	51080001	51130000	3.15099	ANKRD65
16	51080001	51130000	3.15099	TMEM88B
5	111640001	111690000	3.15098	ADSL
28	25040001	25090000	3.15071	LOC112444806
15	44900001	44950000	3.14998	LOC782791
8	23160001	23210000	3.14973	LOC112441480
8	23160001	23210000	3.14973	LOC112447879
8	23160001	23210000	3.14973	LOC112447878
8	23160001	23210000	3.14973	LOC112447877
8	23160001	23210000	3.14973	LOC100848709
8	23160001	23210000	3.14973	IFNB3
8	23160001	23210000	3.14973	LOC616977
13	42840001	42890000	3.14935	ANKRD16
21	26720001	26770000	3.1492	CEMIP
4	76660001	76710000	3.1489	PPIA
3	19340001	19390000	3.14864	PSMB4
19	28260001	28310000	3.14854	PIK3R6
23	31260001	31310000	3.1483	PRSS16
5	57100001	57150000	3.14769	SMARCC2
5	57100001	57150000	3.14769	LOC112446710
19	37860001	37910000	3.14717	MIR2886
19	37860001	37910000	3.14717	HOXB5
20	32620001	32670000	3.14672	OXCT1
7	52220001	52270000	3.14665	LOC786489
7	52220001	52270000	3.14665	LOC786512
25	26780001	26830000	3.14588	LOC112444289
19	27700001	27750000	3.14513	ALOXE3
12	36240001	36290000	3.14494	PSPC1
21	26820001	26870000	3.14453	CFAP161
13	69740001	69790000	3.14451	LOC112449434
13	69740001	69790000	3.14451	LOC112449431
16	51060001	51110000	3.14412	VWA1
2	126400001	126450000	3.14327	LOC112443408
7	43360001	43410000	3.14268	PRTN3
7	43360001	43410000	3.14268	LOC112447659
7	43360001	43410000	3.14268	AZU1
19	27100001	27150000	3.14239	SLC35G6
19	27100001	27150000	3.14239	ZBTB4
18	54080001	54130000	3.14161	ZC3H4
16	50960001	51010000	3.14095	MIB2
16	50960001	51010000	3.14095	MMP23
7	51720001	51770000	3.13999	CD14
7	51720001	51770000	3.13999	LOC112447434
1	82860001	82910000	3.13979	ECE2
7	43020001	43070000	3.13914	THEG
15	42360001	42410000	3.13866	SBF2
7	54300001	54350000	3.13851	NR3C1
7	43860001	43910000	3.13829	REEP6
8	60460001	60510000	3.13812	GNE
14	46240001	46290000	3.13797	EXT1
16	5800001	5850000	3.13752	LOC112441501
9	39320001	39370000	3.13676	GTF3C6
19	26280001	26330000	3.13627	ZNF594
20	71960001	72010000	3.13614	LOC524810
13	23860001	23910000	3.13563	LOC112449429
16	5940001	5990000	3.13523	LOC101905630
1	82840001	82890000	3.13418	PSMD2
18	53080001	53130000	3.13356	OPA3
12	36060001	36110000	3.13213	GJA3
7	18620001	18670000	3.13168	LOC101907552
7	18620001	18670000	3.13168	LOC104969097
7	49520001	49570000	3.13132	NME5
7	49520001	49570000	3.13132	WNT8A
7	53300001	53350000	3.13105	SPRY4
29	45260001	45310000	3.13069	TBC1D10C
29	45260001	45310000	3.13069	PPP1CA
4	119580001	119630000	3.13043	VIPR2
25	26800001	26850000	3.1304	LOC112444388
10	76620001	76670000	3.1304	ZBTB1
10	76620001	76670000	3.1304	ZBTB25
10	76620001	76670000	3.1304	AKAP5
7	53040001	53090000	3.12988	LOC112447444
3	19600001	19650000	3.12934	LYSMD1
3	19600001	19650000	3.12934	SCNM1
3	19600001	19650000	3.12934	TMOD4
21	1920001	1970000	3.12861	LOC100849023
7	43280001	43330000	3.12759	MISP
21	34300001	34350000	3.12739	CCDC33
21	34300001	34350000	3.12739	CYP11A1
19	47980001	48030000	3.12733	CCDC47
7	52260001	52310000	3.12671	LOC107131225
7	52260001	52310000	3.12671	LOC100848138
7	52260001	52310000	3.12671	PCDHB8
7	52260001	52310000	3.12671	LOC787102
3	103880001	103930000	3.12637	FOXJ3
18	2580001	2630000	3.12507	CFDP1
17	72920001	72970000	3.1249	MIR185
5	65480001	65530000	3.12488	CHPT1
5	65480001	65530000	3.12488	MYBPC1
1	97980001	98030000	3.12424	MECOM
18	53760001	53810000	3.1239	MIR2897
18	53760001	53810000	3.1239	PRKD2
18	53760001	53810000	3.1239	DACT3
18	53760001	53810000	3.1239	GNG8
16	4840001	4890000	3.12377	PFKFB2
26	22520001	22570000	3.12318	KCNIP2
12	71100001	71150000	3.12268	LOC522174
13	48180001	48230000	3.12251	LRRN4
4	77080001	77130000	3.12248	YKT6
18	35340001	35390000	3.12206	PSKH1
18	35340001	35390000	3.12206	NRN1L
18	35340001	35390000	3.12206	EDC4
7	16640001	16690000	3.12183	TIMM44
7	16640001	16690000	3.12183	CTXN1
7	16640001	16690000	3.12183	SNAPC2
7	16640001	16690000	3.12183	TGFBR3L
15	29120001	29170000	3.12147	LOC112441712
16	49940001	49990000	3.12091	LOC100848883
27	1080001	1130000	3.12072	DLGAP2
13	69720001	69770000	3.12063	LOC101907320
16	51100001	51150000	3.11946	AURKAIP1
16	51100001	51150000	3.11946	CCNL2
16	51100001	51150000	3.11946	MRPL20
8	82120001	82170000	3.11939	PTCH1
7	43880001	43930000	3.11924	ADAMTSL5
10	35620001	35670000	3.11875	EIF2AK4
4	102860001	102910000	3.11851	LOC516355
7	49600001	49650000	3.11794	LOC112447630
12	35620001	35670000	3.11784	LATS2
12	35620001	35670000	3.11784	LOC104973586
17	69640001	69690000	3.11755	OSBP2
13	29480001	29530000	3.11643	SUV39H2
13	29480001	29530000	3.11643	LOC112449448
13	29480001	29530000	3.11643	HSPA14
13	29480001	29530000	3.11643	CDNF
7	43900001	43950000	3.11628	MEX3D
7	43900001	43950000	3.11628	PLK5
1	82880001	82930000	3.11595	ALG3
1	82880001	82930000	3.11595	CAMK2N2
2	124800001	124850000	3.11575	RAB42
7	19920001	19970000	3.11547	ZBTB7A
7	19920001	19970000	3.11547	MAP2K2
19	47080001	47130000	3.11539	2023-03-10
29	27420001	27470000	3.11528	LOC787694
24	34560001	34610000	3.11395	SNRPD1
24	34560001	34610000	3.11395	ABHD3
8	50820001	50870000	3.11376	TRPM6
8	38380001	38430000	3.11364	LOC101902389
5	44260001	44310000	3.11344	LOC617219
1	95180001	95230000	3.11314	LOC112447727
1	82920001	82970000	3.11314	LOC101907353
1	82920001	82970000	3.11314	ABCF3
29	45140001	45190000	3.11298	GRK2
13	39840001	39890000	3.11283	INSM1
18	2560001	2610000	3.11054	BCAR1
18	2560001	2610000	3.11054	LOC618826
18	2560001	2610000	3.11054	LOC100848132
29	28300001	28350000	3.11048	ROBO3
17	70700001	70750000	3.11033	LOC504730
17	70700001	70750000	3.11033	LOC112442065
12	71840001	71890000	3.10994	LOC100337053
5	25980001	26030000	3.1098	HOXC9
5	25980001	26030000	3.1098	LOC112446667
5	25980001	26030000	3.1098	HOXC8
19	27780001	27830000	3.10959	LOC104975022
19	27780001	27830000	3.10959	TMEM107
19	27780001	27830000	3.10959	LOC112442787
2	126800001	126850000	3.1087	CEP85
2	126800001	126850000	3.1087	SH3BGRL3
2	126800001	126850000	3.1087	UBXN11
2	126800001	126850000	3.1087	CD52
2	126800001	126850000	3.1087	CRYBG2
7	43320001	43370000	3.10842	PTBP1
17	62580001	62630000	3.10836	LOC112442111
17	62580001	62630000	3.10836	LOC112442110
17	62580001	62630000	3.10836	SIRT4
3	19580001	19630000	3.10747	VPS72
9	41960001	42010000	3.10706	LOC112448045
29	49600001	49650000	3.10684	SYT8
29	49600001	49650000	3.10684	TNNI2
7	52380001	52430000	3.1067	PCDHGA2
10	23200001	23250000	3.10662	LOC107132831
10	23200001	23250000	3.10662	LOC100298434
3	105200001	105250000	3.10633	LOC786231
13	40160001	40210000	3.10614	LOC104973781
13	40160001	40210000	3.10614	LOC112449374
18	34720001	34770000	3.10609	C18H16orf70
23	18280001	18330000	3.10543	SUPT3H
18	35780001	35830000	3.10521	LOC101907242
18	35780001	35830000	3.10521	SMPD3
4	102920001	102970000	3.10513	KLRG2
25	28400001	28450000	3.10491	TYW1
15	29360001	29410000	3.10441	DDX6
28	25080001	25130000	3.10375	STOX1
15	62380001	62430000	3.10373	ELP4
20	31520001	31570000	3.10369	ZNF131
13	34280001	34330000	3.10319	ZNF438
22	29200001	29250000	3.10261	RYBP
1	73060001	73110000	3.10249	ATP13A3
17	62120001	62170000	3.10233	LOC112442133
22	48240001	48290000	3.10224	SMIM4
17	61900001	61950000	3.10207	LOC112442096
17	63940001	63990000	3.10184	USP30
17	63940001	63990000	3.10184	ALKBH2
17	63940001	63990000	3.10184	UNG
17	63940001	63990000	3.10184	ACACB
4	38400001	38450000	3.10171	CACNA2D1
7	18640001	18690000	3.10151	SAFB2
14	30300001	30350000	3.10151	LOC104974036
16	51240001	51290000	3.10106	TNFRSF4
16	51240001	51290000	3.10106	SDF4
23	21720001	21770000	3.10064	LOC100138976
1	82900001	82950000	3.10041	MIR1224
1	82900001	82950000	3.10041	VWA5B2
19	27800001	27850000	3.10033	LOC112442636
19	27800001	27850000	3.10033	AURKB
19	27800001	27850000	3.10033	BORCS6
3	19480001	19530000	3.10003	ZNF687
1	158040001	158090000	3.09976	ZSCAN23
13	22660001	22710000	3.09967	CASC10
18	2760001	2810000	3.09957	TMEM170A
19	37840001	37890000	3.0995	HOXB6
19	37840001	37890000	3.0995	HOXB7
19	37840001	37890000	3.0995	HOXB8
19	37840001	37890000	3.0995	LOC112442652
19	37840001	37890000	3.0995	HOXB9
19	37840001	37890000	3.0995	MIR196A-1
11	106480001	106530000	3.09921	DPH7
11	106480001	106530000	3.09921	MRPL41
24	62280001	62330000	3.099	LOC101906312
19	27260001	27310000	3.09865	LOC112442840
19	27260001	27310000	3.09865	LOC112442823
19	27260001	27310000	3.09865	EIF4A1
19	27260001	27310000	3.09865	SENP3
19	27260001	27310000	3.09865	TNFSF13
19	27260001	27310000	3.09865	LOC107131516
19	27260001	27310000	3.09865	TNFSF12
19	27260001	27310000	3.09865	LOC112442635
18	34820001	34870000	3.09826	FHOD1
18	34820001	34870000	3.09826	TMEM208
5	66400001	66450000	3.0982	LOC101902701
25	41980001	42030000	3.0982	PDGFA
10	35640001	35690000	3.09805	SRP14
13	57360001	57410000	3.09804	NELFCD
7	43660001	43710000	3.09556	CIRBP
13	23920001	23970000	3.09502	ARMC3
3	95320001	95370000	3.09464	FAF1
4	68680001	68730000	3.09415	LOC112446392
5	30780001	30830000	3.09353	DDN
5	57060001	57110000	3.0931	RNF41
5	57060001	57110000	3.0931	NABP2
5	57060001	57110000	3.0931	SLC39A5
9	42220001	42270000	3.09272	SCML4
20	33680001	33730000	3.09235	LOC104975270
2	47500001	47550000	3.09216	LOC112443690
18	35580001	35630000	3.09213	PLA2G15
2	128120001	128170000	3.09212	CLIC4
18	49040001	49090000	3.09174	PAF1
18	49040001	49090000	3.09174	SAMD4B
18	49040001	49090000	3.09174	GMFG
5	55700001	55750000	3.09074	OS9
5	102000001	102050000	3.09025	WC-7
11	60960001	61010000	3.08914	TMEM17
1	81360001	81410000	3.08857	IGF2BP2
7	43680001	43730000	3.08835	EFNA2
7	43680001	43730000	3.08835	C7H19orf24
16	8880001	8930000	3.08823	LOC789494
13	23380001	23430000	3.08798	COMMD3
18	34840001	34890000	3.0875	SLC9A5
8	52020001	52070000	3.08741	PCSK5
10	36680001	36730000	3.08735	CHP1
3	101680001	101730000	3.08716	MIR2414
3	101680001	101730000	3.08716	ERI3
18	2700001	2750000	3.08689	CFDP2
12	35220001	35270000	3.08679	LOC101902228
19	26440001	26490000	3.08644	MINK1
19	26440001	26490000	3.08644	C19H17orf107
19	26440001	26490000	3.08644	CHRNE
19	28020001	28070000	3.08636	MYH10
19	48760001	48810000	3.08633	LOC112442687
19	48760001	48810000	3.08633	SMURF2
17	72900001	72950000	3.08598	TANGO2
17	72900001	72950000	3.08598	ARVCF
17	72900001	72950000	3.08598	COMT
17	72900001	72950000	3.08598	TXNRD2
19	26620001	26670000	3.08492	LOC112442630
19	26620001	26670000	3.08492	MIR2338
2	125100001	125150000	3.08459	ATP5IF1
21	2040001	2090000	3.08451	LOC112443275
21	2040001	2090000	3.08451	LOC112443274
21	2040001	2090000	3.08451	LOC100848941
21	2040001	2090000	3.08451	LOC112443273
21	2040001	2090000	3.08451	LOC112443272
21	2040001	2090000	3.08451	LOC112443271
21	2040001	2090000	3.08451	LOC112443270
21	2040001	2090000	3.08451	LOC112443269
21	2040001	2090000	3.08451	LOC112443278
21	2040001	2090000	3.08451	LOC112443284
21	2040001	2090000	3.08451	LOC112443268
21	2040001	2090000	3.08451	LOC112443266
21	2040001	2090000	3.08451	LOC112443265
21	2040001	2090000	3.08451	LOC112443264
21	2040001	2090000	3.08451	LOC112443263
21	2040001	2090000	3.08451	LOC112443262
21	2040001	2090000	3.08451	LOC112443261
21	2040001	2090000	3.08451	LOC112443276
21	2040001	2090000	3.08451	LOC112443260
18	34800001	34850000	3.08447	LOC525426
18	34800001	34850000	3.08447	MIR328
18	34800001	34850000	3.08447	ELMO3
11	99300001	99350000	3.0844	KYAT1
11	99300001	99350000	3.0844	SPOUT1
19	38760001	38810000	3.08405	LOC112442657
4	102840001	102890000	3.08392	FMC1
8	38360001	38410000	3.08381	LOC101902321
8	38360001	38410000	3.08381	UHRF2
3	19660001	19710000	3.08372	GABPB2
5	55680001	55730000	3.08365	LOC112446705
5	55680001	55730000	3.08365	AGAP2
5	55680001	55730000	3.08365	TSPAN31
5	55680001	55730000	3.08365	CDK4
5	55680001	55730000	3.08365	2023-03-09
5	55680001	55730000	3.08365	CYP27B1
5	55680001	55730000	3.08365	METTL1
5	55680001	55730000	3.08365	EEF1AKMT3
5	55680001	55730000	3.08365	TSFM
5	58060001	58110000	3.0829	LOC782338
2	124780001	124830000	3.08284	TAF12
2	124780001	124830000	3.08284	LOC112443660
2	124780001	124830000	3.08284	GMEB1
9	39200001	39250000	3.08271	SLC16A10
5	111700001	111750000	3.08251	MKL1
5	111700001	111750000	3.08251	SGSM3
7	16600001	16650000	3.08191	PRR36
7	16600001	16650000	3.08191	LOC112447349
7	16600001	16650000	3.08191	EVI5L
22	48140001	48190000	3.08174	PBRM1
22	48140001	48190000	3.08174	LOC112443563
22	48140001	48190000	3.08174	LOC112443567
22	48140001	48190000	3.08174	LOC112443564
5	55960001	56010000	3.08167	INHBE
5	55960001	56010000	3.08167	GLI1
7	49380001	49430000	3.08159	FAM13B
19	28520001	28570000	3.08113	NTN1
18	12860001	12910000	3.0811	C18H16orf95
9	84720001	84770000	3.08079	LOC100850276
17	69660001	69710000	3.08064	LOC112442059
20	31500001	31550000	3.08044	LOC112443080
20	31500001	31550000	3.08044	LOC112443002
12	87120001	87170000	3.08043	LOC104970178
10	36940001	36990000	3.07978	TYRO3
10	36940001	36990000	3.07978	RPAP1
8	60440001	60490000	3.07975	CLTA
8	60440001	60490000	3.07975	CCIN
8	60440001	60490000	3.07975	LOC101905239
8	60440001	60490000	3.07975	GLIPR2
19	46000001	46050000	3.07974	KANSL1
19	46000001	46050000	3.07974	MAPT
5	26880001	26930000	3.07956	EIF4B
10	58600001	58650000	3.07917	SCG3
10	58600001	58650000	3.07917	LYSMD2
7	18440001	18490000	3.07904	NDUFA11
3	22500001	22550000	3.07893	LOC112445956
8	7240001	7290000	3.07876	LOC112447767
12	25580001	25630000	3.07855	DCLK1
11	72060001	72110000	3.07847	C11H2orf16
9	41520001	41570000	3.07804	LOC112448043
9	41520001	41570000	3.07804	FOXO3
13	31520001	31570000	3.07791	TRDMT1
23	18660001	18710000	3.07767	RUNX2
11	33380001	33430000	3.07742	NRXN1
8	69440001	69490000	3.07738	BMP1
8	69440001	69490000	3.07738	SFTPC
13	17860001	17910000	3.07726	ABI1
1	146680001	146730000	3.07722	LOC101902630
18	34780001	34830000	3.07713	E2F4
18	34780001	34830000	3.07713	EXOC3L1
18	34780001	34830000	3.07713	KIAA0895L
7	42740001	42790000	3.07629	LOC789031
7	42740001	42790000	3.07629	LOC104972393
19	23040001	23090000	3.07613	SMG6
19	23040001	23090000	3.07613	HIC1
19	23040001	23090000	3.07613	MIR212
19	23040001	23090000	3.07613	MIR132
19	23040001	23090000	3.07613	OVCA2
19	23040001	23090000	3.07613	DPH1
19	23040001	23090000	3.07613	LOC112442621
19	23040001	23090000	3.07613	RTN4RL1
18	55060001	55110000	3.07527	LOC112442351
3	51220001	51270000	3.07521	BTBD8
25	27720001	27770000	3.07519	CHCHD2
25	27720001	27770000	3.07519	PHKG1
25	27720001	27770000	3.07519	SUMF2
25	27720001	27770000	3.07519	LOC112444385
25	27720001	27770000	3.07519	LOC112444387
25	27720001	27770000	3.07519	CCT6A
25	27720001	27770000	3.07519	PSPH
18	35440001	35490000	3.075	DDX28
18	35440001	35490000	3.075	DPEP2NB
8	72700001	72750000	3.07487	KCTD9
8	72700001	72750000	3.07487	GNRH1
15	49060001	49110000	3.0745	LOC107133471
1	82820001	82870000	3.07422	LOC112448329
1	82820001	82870000	3.07422	EIF4G1
26	44340001	44390000	3.0741	ABRAXAS2
19	37500001	37550000	3.07375	IGF2BP1
18	24800001	24850000	3.07341	NUP93
15	49080001	49130000	3.07334	LOC100847506
15	49080001	49130000	3.07334	LOC785144
26	23260001	23310000	3.07299	LOC104975974
26	23260001	23310000	3.07299	ARL3
17	62600001	62650000	3.07188	PLA2G1B
5	30820001	30870000	3.07144	ARF3
5	26000001	26050000	3.07063	LOC101907194
5	26000001	26050000	3.07063	HOXC10
5	26000001	26050000	3.07063	MIR196A-2
5	26860001	26910000	3.07054	TNS2
19	37900001	37950000	3.07051	HOXB2
19	37900001	37950000	3.07051	LOC100848766
19	37900001	37950000	3.07051	LOC104975073
2	126060001	126110000	3.0703	SLC9A1
29	45220001	45270000	3.06956	CLCF1
29	45220001	45270000	3.06956	POLD4
2	127540001	127590000	3.06952	MACO1
7	43000001	43050000	3.06948	MIER2
18	34740001	34790000	3.06885	B3GNT9
7	43120001	43170000	3.06876	TPGS1
7	43120001	43170000	3.06876	MADCAM1
7	43120001	43170000	3.06876	ODF3L2
7	43120001	43170000	3.06876	SHC2
16	5760001	5810000	3.06834	LOC514121
6	58460001	58510000	3.0683	RFC1
5	55980001	56030000	3.0682	INHBC
1	157940001	157990000	3.0676	ZBED9
19	27620001	27670000	3.06745	GUCY2D
3	19540001	19590000	3.06711	PIP5K1A
5	59160001	59210000	3.06688	LOC788322
5	30800001	30850000	3.06656	LOC112446681
5	30800001	30850000	3.06656	WNT10B
5	30800001	30850000	3.06656	WNT1
18	240001	290000	3.06645	LOC789753
8	69640001	69690000	3.06633	SLC39A14
10	69740001	69790000	3.06611	NAA30
19	44280001	44330000	3.06588	FZD2
25	26840001	26890000	3.06563	RNF40
25	26840001	26890000	3.06563	CCDC189
7	110260001	110310000	3.06532	CAMK4
15	920001	970000	3.06512	OR4C16
15	900001	950000	3.06512	LOC508315
5	66320001	66370000	3.0651	LOC112446897
11	94280001	94330000	3.06505	STRBP
18	52680001	52730000	3.06425	CLASRP
5	56680001	56730000	3.06389	PRIM1
5	56680001	56730000	3.06389	HSD17B6
19	46900001	46950000	3.06308	TLK2
19	46900001	46950000	3.06308	LOC112442681
29	5500001	5550000	3.06304	LOC530556
29	5500001	5550000	3.06304	LOC112444838
16	38940001	38990000	3.06287	PRRC2C
16	38940001	38990000	3.06287	LOC104974427
7	43940001	43990000	3.06249	TCF3
7	43940001	43990000	3.06249	UQCR11
2	119400001	119450000	3.06241	PDE6D
2	119400001	119450000	3.06241	PTMA
2	119400001	119450000	3.06241	LOC101905734
3	102300001	102350000	3.0624	KDM4A
3	102300001	102350000	3.0624	MIR2415
11	95400001	95450000	3.06218	PSMB7
11	95400001	95450000	3.06218	NEK6
4	76560001	76610000	3.06214	LOC100140586
10	35360001	35410000	3.06214	FSIP1
3	50060001	50110000	3.0614	LOC112445988
16	4900001	4950000	3.0613	C4BPA
15	76720001	76770000	3.06113	MIR2319B
15	76720001	76770000	3.06113	MIR2319A
2	126260001	126310000	3.06087	NR0B2
2	126260001	126310000	3.06087	NUDC
2	126260001	126310000	3.06087	KDF1
17	62100001	62150000	3.06074	TMEM116
17	62100001	62150000	3.06074	ERP29
17	62100001	62150000	3.06074	NAA25
13	42820001	42870000	3.06051	LOC112449292
13	42820001	42870000	3.06051	ABHD12
3	19500001	19550000	3.06046	LOC112446070
25	26740001	26790000	3.06012	FBRS
25	26740001	26790000	3.06012	PRR14
25	26740001	26790000	3.06012	ZNF689
25	26740001	26790000	3.06012	ZNF688
28	25020001	25070000	3.0597	CCAR1
28	25020001	25070000	3.0597	LOC112444778
28	25020001	25070000	3.0597	TET1
26	15180001	15230000	3.05952	LOC112444532
26	15180001	15230000	3.05952	LOC112444461
26	15180001	15230000	3.05952	SLC25A6
26	15180001	15230000	3.05952	LOC112444465
26	15180001	15230000	3.05952	ASMTL
18	54140001	54190000	3.05948	SAE1
18	55080001	55130000	3.05923	GRWD1
18	36980001	37030000	3.05919	LOC112442299
18	36980001	37030000	3.05919	PSMD7
10	37980001	38030000	3.05918	CDAN1
7	7860001	7910000	3.05914	EPHX3
17	72440001	72490000	3.0591	KLHL22
17	72440001	72490000	3.0591	LOC112442082
17	72440001	72490000	3.0591	MED15
22	48420001	48470000	3.05906	PHF7
22	48420001	48470000	3.05906	SEMA3G
22	48420001	48470000	3.05906	TNNC1
22	48420001	48470000	3.05906	LOC107131691
22	48420001	48470000	3.05906	NISCH
15	17600001	17650000	3.05866	CUL5
7	7720001	7770000	3.05804	AKAP8
29	49480001	49530000	3.05788	LOC112444916
29	49480001	49530000	3.05788	H19
15	29640001	29690000	3.05762	C2CD2L
15	29640001	29690000	3.05762	DPAGT1
15	29640001	29690000	3.05762	H2AFX
19	50780001	50830000	3.05743	RFNG
19	50780001	50830000	3.05743	GPS1
19	50780001	50830000	3.05743	DUS1L
19	50780001	50830000	3.05743	FASN
8	55780001	55830000	3.05629	LOC107132695
8	55780001	55830000	3.05629	LOC104969368
8	55780001	55830000	3.05629	LOC112447806
8	55780001	55830000	3.05629	LOC104972906
2	126360001	126410000	3.05626	ARID1A
2	126360001	126410000	3.05626	PIGV
19	57760001	57810000	3.05623	SDK2
7	51780001	51830000	3.05614	ZMAT2
7	51780001	51830000	3.05614	HARS2
7	51780001	51830000	3.05614	HARS
7	51780001	51830000	3.05614	DND1
7	51780001	51830000	3.05614	WDR55
18	35160001	35210000	3.05612	ACD
18	35160001	35210000	3.05612	CARMIL2
7	17340001	17390000	3.05602	LOC100337044
7	17340001	17390000	3.05602	LOC112447355
18	15680001	15730000	3.05595	ITFG1
7	43640001	43690000	3.05554	MIDN
7	43640001	43690000	3.05554	ATP5F1D
7	43640001	43690000	3.05554	CBARP
15	29220001	29270000	3.05549	PHLDB1
2	126180001	126230000	3.05459	TRNP1
2	126180001	126230000	3.05459	FAM46B
18	35560001	35610000	3.05452	ESRP2
18	35560001	35610000	3.05452	LOC112442469
2	61500001	61550000	3.05381	LCT
3	19620001	19670000	3.05378	TNFAIP8L2
1	95160001	95210000	3.05378	FNDC3B
26	22500001	22550000	3.05357	OGA
26	22500001	22550000	3.05357	NPM3
26	22500001	22550000	3.05357	FGF8
24	43060001	43110000	3.05355	PTPN2
4	119280001	119330000	3.05332	LOC112446465
4	119280001	119330000	3.05332	PTPRN2
19	20560001	20610000	3.05313	NUFIP2
19	20560001	20610000	3.05313	CRYBA1
21	1900001	1950000	3.05286	SNURF
21	1900001	1950000	3.05286	SNRPN
2	118860001	118910000	3.05281	HTR2B
2	118860001	118910000	3.05281	PSMD1
18	34760001	34810000	3.05224	NOL3
18	34760001	34810000	3.05224	HSF4
18	34760001	34810000	3.05224	FBXL8
18	34760001	34810000	3.05224	LOC112442295
18	34760001	34810000	3.05224	TRADD
16	41080001	41130000	3.05214	DHRS3
16	41080001	41130000	3.05214	LOC112441833
4	105940001	105990000	3.05207	LOC100336993
15	29400001	29450000	3.05194	LOC101902586
19	26240001	26290000	3.05153	SCIMP
19	26240001	26290000	3.05153	LOC101904050
19	26240001	26290000	3.05153	RABEP1
15	29160001	29210000	3.05132	IFT46
15	29160001	29210000	3.05132	TMEM25
15	29160001	29210000	3.05132	TTC36
19	46160001	46210000	3.05095	CDC27
27	6920001	6970000	3.0509	DEFB
18	36480001	36530000	3.0509	LOC112442297
18	36480001	36530000	3.0509	TERF2
18	36480001	36530000	3.0509	TMED6
18	36480001	36530000	3.0509	NIP7
18	36480001	36530000	3.0509	COG8
4	76640001	76690000	3.05074	H2AFV
4	76640001	76690000	3.05074	MIR4657
4	76640001	76690000	3.05074	PURB
4	76640001	76690000	3.05074	LOC112446527
15	29480001	29530000	3.0507	UPK2
15	29480001	29530000	3.0507	BCL9L
7	41820001	41870000	3.05056	OR2T12
7	41820001	41870000	3.05056	OR2L13
13	43000001	43050000	3.05003	ASB13
7	52520001	52570000	3.04999	PCDHGC3
18	53060001	53110000	3.04994	VASP
18	53060001	53110000	3.04994	PPM1N
18	53060001	53110000	3.04994	RTN2
18	53060001	53110000	3.04994	FOSB
18	53060001	53110000	3.04994	LOC112442338
18	53060001	53110000	3.04994	LOC112442339
9	65760001	65810000	3.04992	THEMIS
19	31360001	31410000	3.04991	MIR2339
19	31360001	31410000	3.04991	ELAC2
19	38720001	38770000	3.04934	LOC100848872
18	53800001	53850000	3.0492	FKRP
5	26500001	26550000	3.04917	PCBP2
8	38220001	38270000	3.04883	GLDC
28	17600001	17650000	3.04876	CABCOCO1
18	12940001	12990000	3.04857	ZCCHC14
18	12940001	12990000	3.04857	MAP1LC3B
3	22480001	22530000	3.04825	PRKAB2
29	45780001	45830000	3.04814	LRP5
29	45780001	45830000	3.04814	LOC112444893
19	38820001	38870000	3.04774	LOC112442769
8	7220001	7270000	3.04771	LOC782699
16	460001	510000	3.0476	OR5L1
19	56620001	56670000	3.04737	LOC112442875
19	56620001	56670000	3.04737	SLC9A3R1
19	56620001	56670000	3.04737	NAT9
19	56620001	56670000	3.04737	TMEM104
19	37520001	37570000	3.0472	GIP
1	110780001	110830000	3.0472	LOC101902535
3	19700001	19750000	3.04716	PRUNE1
3	19700001	19750000	3.04716	BNIPL
3	19700001	19750000	3.04716	C3H1orf56
17	70360001	70410000	3.04714	DEPDC5
17	70360001	70410000	3.04714	PRR14L
7	107400001	107450000	3.04713	FBXL17
3	16260001	16310000	3.04712	C3H1orf189
3	16260001	16310000	3.04712	C3H1orf43
13	17880001	17930000	3.04699	PDSS1
17	63980001	64030000	3.04676	SVOP
19	26760001	26810000	3.04643	MIR497
19	26760001	26810000	3.04643	MIR195
19	26760001	26810000	3.04643	LOC107131510
19	26760001	26810000	3.04643	C19H17orf49
19	26760001	26810000	3.04643	RNASEK
16	50240001	50290000	3.04628	MMEL1
16	50240001	50290000	3.04628	TTC34
16	50240001	50290000	3.04628	LOC101904409
27	34200001	34250000	3.04612	ADAM32
6	58480001	58530000	3.04558	KLB
8	83080001	83130000	3.04504	LOC100140121
8	83080001	83130000	3.04504	ZNF367
8	83080001	83130000	3.04504	SLC35D2
19	20060001	20110000	3.045	SUPT6H
19	20060001	20110000	3.045	SDF2
7	43560001	43610000	3.04479	SBNO2
29	45640001	45690000	3.04442	KMT5B
15	83940001	83990000	3.04436	LOC112441593
10	36480001	36530000	3.04423	INO80
10	36480001	36530000	3.04423	CHAC1
2	125120001	125170000	3.04419	DNAJC8
13	43280001	43330000	3.04416	LOC112449294
13	43280001	43330000	3.04416	LOC782061
22	45480001	45530000	3.04368	LOC112443465
13	39540001	39590000	3.04347	NAA20
13	39540001	39590000	3.04347	LOC101905046
13	39540001	39590000	3.04347	RIN2
29	50240001	50290000	3.0433	LOC112444915
29	50240001	50290000	3.0433	MUC5AC
4	39060001	39110000	3.04301	LOC782609
20	33660001	33710000	3.04297	TTC33
20	33660001	33710000	3.04297	PRKAA1
5	99320001	99370000	3.04289	LOC101905165
5	99320001	99370000	3.04289	LOC100847738
5	99320001	99370000	3.04289	LOC104970137
5	25440001	25490000	3.04271	GLYCAM1
19	26740001	26790000	3.04263	LOC100848492
19	26740001	26790000	3.04263	ALOX12
21	27660001	27710000	3.04257	KLF13
18	49080001	49130000	3.04235	IL-15L
18	49080001	49130000	3.04235	RPS16
18	34900001	34950000	3.04218	LRRC36
3	80440001	80490000	3.04216	JAK1
16	50260001	50310000	3.0421	FAM213B
22	45500001	45550000	3.04204	LOC104975559
22	45500001	45550000	3.04204	WNT5A
7	52460001	52510000	3.04164	LOC101904103
7	52460001	52510000	3.04164	PCDHGA8
7	52460001	52510000	3.04164	PCDHGB4
15	29660001	29710000	3.04157	HINFP
19	45520001	45570000	3.04132	NSF
1	44100001	44150000	3.04119	FILIP1L
1	44100001	44150000	3.04119	CMSS1
8	4420001	4470000	3.04078	GALNTL6
5	24700001	24750000	3.04054	NR2C1
5	24700001	24750000	3.04054	NDUFA12
18	12300001	12350000	3.04053	FOXF1
4	105920001	105970000	3.04051	LOC100336982
4	105920001	105970000	3.04051	LOC104968514
4	105920001	105970000	3.04051	LOC112446435
4	105920001	105970000	3.04051	LOC101902874
4	105920001	105970000	3.04051	LOC112446439
4	105920001	105970000	3.04051	LOC101903933
11	43300001	43350000	3.04044	LOC104973361
18	12920001	12970000	3.04022	LOC100848507
3	19520001	19570000	3.03998	PSMD4
13	61540001	61590000	3.0399	HCK
13	61540001	61590000	3.0399	CCM2L
11	73220001	73270000	3.03966	HADHA
11	73220001	73270000	3.03966	HADHB
11	73220001	73270000	3.03966	ADGRF3
15	29540001	29590000	3.03958	RPS25
15	29540001	29590000	3.03958	CCDC84
8	111980001	112030000	3.03892	MYT1L
7	18720001	18770000	3.03884	LOC112447361
21	1160001	1210000	3.03873	MAGEL2
5	57700001	57750000	3.03832	LOC618816
5	57700001	57750000	3.03832	LOC615284
5	57700001	57750000	3.03832	LOC100847112
5	56320001	56370000	3.03823	NEMP1
16	4820001	4870000	3.03815	YOD1
4	102740001	102790000	3.03775	UBN2
4	102740001	102790000	3.03775	TTC26
5	56900001	56950000	3.03768	TIMELESS
3	101000001	101050000	3.03766	HECTD3
3	101000001	101050000	3.03766	UROD
3	101000001	101050000	3.03766	LOC112446022
3	101000001	101050000	3.03766	ZSWIM5
19	39840001	39890000	3.03761	CDK12
19	39840001	39890000	3.03761	MIR2342
19	39840001	39890000	3.03761	MED1
19	39840001	39890000	3.03761	FBXL20
18	36000001	36050000	3.03757	CDH1
10	81340001	81390000	3.03756	LOC112448653
10	81340001	81390000	3.03756	SUSD6
18	53140001	53190000	3.0371	GPR4
21	1960001	2010000	3.03705	LOC112443214
2	126920001	126970000	3.0369	PDIK1L
2	126920001	126970000	3.0369	LOC107131877
2	126920001	126970000	3.0369	FAM110D
2	126920001	126970000	3.0369	ZNF593
2	126920001	126970000	3.0369	LOC112443411
2	126920001	126970000	3.0369	CNKSR1
7	43780001	43830000	3.03675	DAZAP1
7	43780001	43830000	3.03675	GAMT
13	57100001	57150000	3.03666	ZNF831
7	18420001	18470000	3.03653	VMAC
7	18420001	18470000	3.03653	CAPS
7	18420001	18470000	3.03653	RANBP3
10	19060001	19110000	3.03589	GRAMD2A
10	19060001	19110000	3.03589	SENP8
15	53000001	53050000	3.03555	FAM168A
1	107020001	107070000	3.03551	SMC4
1	107020001	107070000	3.03551	TRIM59
4	105860001	105910000	3.03545	LOC101903755
4	105860001	105910000	3.03545	LOC101904148
4	105860001	105910000	3.03545	LOC101910001
4	105860001	105910000	3.03545	LOC112446447
4	105860001	105910000	3.03545	LOC509513
4	105860001	105910000	3.03545	LOC100300510
10	36720001	36770000	3.03519	LOC100847604
7	7700001	7750000	3.03493	AKAP8L
7	7700001	7750000	3.03493	WIZ
7	7700001	7750000	3.03493	RASAL3
18	34160001	34210000	3.03466	BEAN1
18	34160001	34210000	3.03466	CDH5
6	5700001	5750000	3.03452	PDE5A
4	102960001	103010000	3.0345	CLEC2L
7	42800001	42850000	3.03436	LOC614592
7	42800001	42850000	3.03436	LOC789041
10	20480001	20530000	3.03421	CD276
15	44860001	44910000	3.03386	LOC782678
15	44860001	44910000	3.03386	LOC782645
15	44860001	44910000	3.03386	LOC531779
1	158340001	158390000	3.03386	KHDRBS1
7	43540001	43590000	3.03345	GPX4
7	43540001	43590000	3.03345	POLR2E
7	43540001	43590000	3.03345	ARHGAP45
7	43540001	43590000	3.03345	ABCA7
7	43540001	43590000	3.03345	CNN2
22	48760001	48810000	3.03343	LOC112443472
13	32100001	32150000	3.03328	LOC112449449
9	41680001	41730000	3.03321	AFG1L
29	43280001	43330000	3.03271	MRPL49
29	43280001	43330000	3.03271	FAU
29	43280001	43330000	3.03271	ZNHIT2
29	43280001	43330000	3.03271	TM7SF2
29	43280001	43330000	3.03271	VPS51
29	43280001	43330000	3.03271	TMEM262
29	43280001	43330000	3.03271	ZFPL1
29	43280001	43330000	3.03271	CDCA5
7	93040001	93090000	3.03267	FAM172A
7	93040001	93090000	3.03267	NR2F1
8	60140001	60190000	3.03263	LOC784108
8	60140001	60190000	3.03263	LOC784185
26	15200001	15250000	3.03242	LGI1
26	15200001	15250000	3.03242	LOC112444489
10	36700001	36750000	3.03216	LOC112448626
19	11040001	11090000	3.03207	MED13
3	50040001	50090000	3.03184	DR1
3	50040001	50090000	3.03184	LOC112446101
2	125560001	125610000	3.03177	FAM76A
15	29180001	29230000	3.03166	ARCN1
15	79140001	79190000	3.03165	LOC785944
15	79140001	79190000	3.03165	LOC528577
18	35420001	35470000	3.03153	DUS2
18	35420001	35470000	3.03153	DPEP2
18	35420001	35470000	3.03153	DPEP3
10	35740001	35790000	3.03149	BUB1B
10	58520001	58570000	3.03123	TMOD2
4	44520001	44570000	3.03055	PSMC2
4	44520001	44570000	3.03055	DNAJC2
4	44520001	44570000	3.03055	PMPCB
11	94880001	94930000	3.03053	LOC112448836
17	61840001	61890000	3.03038	HECTD4
17	61840001	61890000	3.03038	RPL6
3	95300001	95350000	3.03033	LOC112446016
3	95300001	95350000	3.03033	LOC112446015
3	95300001	95350000	3.03033	CDKN2C
18	12880001	12930000	3.03006	FBXO31
22	48660001	48710000	3.02964	POC1A
22	48660001	48710000	3.02964	ALAS1
22	48660001	48710000	3.02964	TLR9
22	48660001	48710000	3.02964	TWF2
26	23120001	23170000	3.02953	SUFU
24	34640001	34690000	3.02921	GREB1L
18	35380001	35430000	3.02913	SLC12A4
18	35380001	35430000	3.02913	LCAT
18	35380001	35430000	3.02913	PSMB10
4	71580001	71630000	3.02892	NPY
11	72040001	72090000	3.02878	ZNF512
11	72040001	72090000	3.02878	CCDC121
11	72040001	72090000	3.02878	GPN1
11	72040001	72090000	3.02878	SUPT7L
19	20040001	20090000	3.02862	KIAA0100
19	20040001	20090000	3.02862	LOC527796
19	20040001	20090000	3.02862	SPAG5
3	101800001	101850000	3.02861	DMAP1
2	61440001	61490000	3.02849	MCM6
26	22980001	23030000	3.02846	PSD
26	22980001	23030000	3.02846	NFKB2
18	12360001	12410000	3.02839	LOC112442268
18	12360001	12410000	3.02839	FOXL1
18	54200001	54250000	3.02818	BBC3
19	24760001	24810000	3.02811	UBE2G1
19	24760001	24810000	3.02811	ANKFY1
7	71620001	71670000	3.02808	PWWP2A
7	71620001	71670000	3.02808	TTC1
19	20960001	21010000	3.02807	SSH2
1	82960001	83010000	3.02791	EIF2B5
19	44000001	44050000	3.02789	LOC107131530
19	44000001	44050000	3.02789	UBTF
19	44000001	44050000	3.02789	LOC101907697
19	44000001	44050000	3.02789	ATXN7L3
19	44000001	44050000	3.02789	TMUB2
3	20140001	20190000	3.02771	ECM1
3	20140001	20190000	3.02771	LOC104971510
6	102040001	102090000	3.0273	KLHL8
19	31240001	31290000	3.02729	ARHGAP44
25	27520001	27570000	3.02722	LOC783313
25	27520001	27570000	3.02722	AHSP
25	27520001	27570000	3.02722	C25H16orf58
25	27520001	27570000	3.02722	SLC5A2
2	125720001	125770000	3.02709	AHDC1
13	57300001	57350000	3.02708	PRELID3B
7	20000001	20050000	3.02706	MIR2456
7	20000001	20050000	3.02706	DAPK3
7	20000001	20050000	3.02706	MIR1434
22	53120001	53170000	3.02692	CCR3
22	53120001	53170000	3.02692	LOC529196
22	47920001	47970000	3.02668	SFMBT1
7	18580001	18630000	3.02662	SAFB
7	18580001	18630000	3.02662	C7H19orf70
7	18580001	18630000	3.02662	HSD11B1L
7	18580001	18630000	3.02662	RPL36
7	18580001	18630000	3.02662	LONP1
7	18580001	18630000	3.02662	CATSPERD
13	23300001	23350000	3.0264	LOC112449266
18	34860001	34910000	3.02638	KCTD19
18	34860001	34910000	3.02638	PLEKHG4
15	84740001	84790000	3.02629	LOC112441561
7	9880001	9930000	3.0262	LOC101903003
7	9880001	9930000	3.0262	LOC788031
16	49780001	49830000	3.02588	PRDM16
21	1240001	1290000	3.02586	NDN
18	35320001	35370000	3.02572	NUTF2
18	35320001	35370000	3.02572	THAP11
18	35320001	35370000	3.02572	CENPT
18	35320001	35370000	3.02572	TSNAXIP1
20	31480001	31530000	3.02564	NIM1K
7	43920001	43970000	3.02557	MBD3
7	43920001	43970000	3.02557	LOC112447412
7	43740001	43790000	3.02536	MUM1
18	2780001	2830000	3.02525	CHST6
3	19880001	19930000	3.02483	ARNT
23	31240001	31290000	3.02479	POM121L2
1	106940001	106990000	3.02475	LOC112448335
29	10380001	10430000	3.02473	DLG2
5	70060001	70110000	3.02443	RIC8B
5	30540001	30590000	3.02436	TUBA1C
5	30540001	30590000	3.02436	LOC104972403
5	30540001	30590000	3.02436	LOC100141266
12	35440001	35490000	3.02431	MICU2
7	43420001	43470000	3.02403	ARID3A
7	43420001	43470000	3.02403	KISS1R
3	20120001	20170000	3.02396	LOC107132275
3	20120001	20170000	3.02396	ADAMTSL4
3	20120001	20170000	3.02396	MCL1
4	31420001	31470000	3.02384	IL6
25	27080001	27130000	3.02378	STX1B
25	27080001	27130000	3.02378	HSD3B7
13	61200001	61250000	3.02368	LOC107133075
13	61200001	61250000	3.02368	BCL2L1
13	61200001	61250000	3.02368	COX4I2
1	107220001	107270000	3.02361	C1H3orf80
7	43760001	43810000	3.0236	NDUFS7
3	105180001	105230000	3.02333	CTPS1
3	105180001	105230000	3.02333	SLFNL1
24	43040001	43090000	3.02325	LOC101902135
24	43040001	43090000	3.02325	PSMG2
24	43040001	43090000	3.02325	CEP76
11	43280001	43330000	3.02314	BCL11A
11	72280001	72330000	3.023	MPV17
11	99340001	99390000	3.02296	LOC112441452
2	125540001	125590000	3.02292	STX12
2	125540001	125590000	3.02292	LOC112443661
17	62440001	62490000	3.02214	RAB35
9	38880001	38930000	3.02208	LOC784866
29	45060001	45110000	3.02147	KDM2A
12	69800001	69850000	3.02129	LOC104973089
18	35480001	35530000	3.02118	NFATC3
3	21320001	21370000	3.02115	HJV
3	21320001	21370000	3.02115	LOC112445953
3	21320001	21370000	3.02115	LOC112446130
9	42020001	42070000	3.02111	OSTM1
9	42020001	42070000	3.02111	LOC101906052
11	72120001	72170000	3.02104	GCKR
5	57760001	57810000	3.02097	LOC526713
5	57760001	57810000	3.02097	LOC506139
3	33060001	33110000	3.02093	RBM15
3	33060001	33110000	3.02093	SLC16A4
2	130720001	130770000	3.02074	CDC42
2	130720001	130770000	3.02074	LOC112443703
13	32060001	32110000	3.02072	STAM
7	53600001	53650000	3.02047	MIR2460
7	53600001	53650000	3.02047	FGF1
7	43800001	43850000	3.02037	RPS15
5	103460001	103510000	3.02034	PTPN6
5	103460001	103510000	3.02034	MIR200C
5	103460001	103510000	3.02034	MIR141
5	103460001	103510000	3.02034	LOC112446758
5	103460001	103510000	3.02034	LOC112446882
5	103460001	103510000	3.02034	PHB2
5	103460001	103510000	3.02034	EMG1
5	103460001	103510000	3.02034	LPCAT3
29	48800001	48850000	3.02024	KCNQ1
19	47820001	47870000	3.02016	DCAF7
19	47820001	47870000	3.02016	KCNH6
19	47820001	47870000	3.02016	ACE3
14	37160001	37210000	3.0201	ELOC
17	62560001	62610000	3.02008	PXN
17	62560001	62610000	3.02008	RPLP0
29	45180001	45230000	3.01989	LOC107131975
29	45180001	45230000	3.01989	SSH3
29	45180001	45230000	3.01989	ANKRD13D
7	43380001	43430000	3.01982	MED16
7	43380001	43430000	3.01982	CFD
7	43380001	43430000	3.01982	ELANE
13	61440001	61490000	3.01976	XKR7
13	61440001	61490000	3.01976	PDRG1
13	61440001	61490000	3.01976	TTLL9
8	38640001	38690000	3.01972	KIAA2026
8	38640001	38690000	3.01972	RANBP6
1	78660001	78710000	3.01959	MIR28
1	78660001	78710000	3.01959	LPP
13	57060001	57110000	3.01957	EDN3
5	57020001	57070000	3.01956	COQ10A
5	57020001	57070000	3.01956	LOC112446709
1	107420001	107470000	3.0195	IL12A
1	107420001	107470000	3.0195	LOC511229
12	26660001	26710000	3.01906	LOC104973559
13	48080001	48130000	3.01899	MCM8
8	61260001	61310000	3.01879	ZCCHC7
2	61360001	61410000	3.01879	DARS
11	99320001	99370000	3.01846	LOC104968656
17	72940001	72990000	3.01839	MIR1306
17	72940001	72990000	3.01839	DGCR8
17	62420001	62470000	3.01835	LOC112442050
5	30840001	30890000	3.01834	CCDC65
5	30840001	30890000	3.01834	FKBP11
17	62360001	62410000	3.0183	BICDL1
7	7760001	7810000	3.01733	BRD4
19	48060001	48110000	3.01713	TCAM1
10	23180001	23230000	3.01704	LOC407205
10	23180001	23230000	3.01704	LOC100336282
4	59920001	59970000	3.01684	ELMO1
7	21080001	21130000	3.01596	LOC112447374
7	21080001	21130000	3.01596	GADD45B
7	21080001	21130000	3.01596	LOC112447373
7	21080001	21130000	3.01596	GNG7
14	30840001	30890000	3.01572	VCPIP1
3	19440001	19490000	3.0154	PI4KB
3	19440001	19490000	3.0154	RFX5
3	19440001	19490000	3.0154	SELENBP1
25	26580001	26630000	3.0152	SEPHS2
25	41960001	42010000	3.01519	LOC101904836
25	41960001	42010000	3.01519	PRKAR1B
15	62520001	62570000	3.0148	PAX6
19	50900001	50950000	3.01473	NOTUM
16	4880001	4930000	3.01443	C4BPB
21	2240001	2290000	3.01435	LOC101907203
18	35660001	35710000	3.01431	LOC112442431
17	64160001	64210000	3.0143	CORO1C
17	64160001	64210000	3.0143	SSH1
10	57560001	57610000	3.01342	ONECUT1
10	57560001	57610000	3.01342	LOC101904374
26	22740001	22790000	3.01339	LDB1
8	7200001	7250000	3.01326	ADAM29
5	31000001	31050000	3.01317	LOC107132475
9	39280001	39330000	3.01296	RPF2
9	39280001	39330000	3.01296	LOC112448182
18	53940001	53990000	3.01277	ARHGAP35
3	20740001	20790000	3.01273	HIST2H2BF
3	20740001	20790000	3.01273	LOC504599
5	26840001	26890000	3.01272	SPRYD3
5	26840001	26890000	3.01272	IGFBP6
5	26840001	26890000	3.01272	SOAT2
5	26840001	26890000	3.01272	CSAD
10	80820001	80870000	3.01245	DCAF5
5	56300001	56350000	3.01197	LOC101902542
5	56300001	56350000	3.01197	NAB2
5	56300001	56350000	3.01197	STAT6
5	56300001	56350000	3.01197	MIR2431
5	56300001	56350000	3.01197	LOC112446855
3	50140001	50190000	3.01196	CCDC18
11	61720001	61770000	3.01191	WDPCP
13	69680001	69730000	3.01174	LOC112449423
7	71640001	71690000	3.01172	LOC112447473
7	71640001	71690000	3.01172	LOC112447615
2	16320001	16370000	3.01103	LOC112442542
17	70820001	70870000	3.01083	LOC101906281
17	70820001	70870000	3.01083	LOC112442067
20	2760001	2810000	3.0106	RANBP17
7	41740001	41790000	3.0103	LOC788055
1	84060001	84110000	3.01022	ATP11B
15	49100001	49150000	3.00984	LOC784435
22	55140001	55190000	3.00966	HRH1
11	97380001	97430000	3.00966	LMX1B
11	97380001	97430000	3.00966	LOC112448838
19	27920001	27970000	3.00964	KRBA2
22	36700001	36750000	3.00957	LOC101906240
4	68780001	68830000	3.00955	LOC112446393
4	68780001	68830000	3.00955	EVX1
17	63300001	63350000	3.00866	GIT2
17	63300001	63350000	3.00866	ANKRD13A
19	47860001	47910000	3.00852	TACO1
18	18000001	18050000	3.00836	ZNF423
17	52220001	52270000	3.00821	SBNO1
17	52220001	52270000	3.00821	LOC112442037
17	52220001	52270000	3.00821	KMT5A
12	36300001	36350000	3.00802	MPHOSPH8
12	21620001	21670000	3.00762	THSD1
12	21620001	21670000	3.00762	VPS36
19	28000001	28050000	3.00758	NDEL1
17	2880001	2930000	3.00757	PLRG1
15	39800001	39850000	3.00746	MIR2314
15	39800001	39850000	3.00746	TEAD1
22	48440001	48490000	3.00737	DNAH1
22	48440001	48490000	3.00737	BAP1
3	20640001	20690000	3.00709	SF3B4
3	20640001	20690000	3.00709	MTMR11
3	20640001	20690000	3.00709	OTUD7B
11	73600001	73650000	3.00696	ASXL2
8	59860001	59910000	3.00676	GBA2
8	59860001	59910000	3.00676	CREB3
4	77100001	77150000	3.00664	GCK
13	320001	370000	3.00662	LOC101905258
13	320001	370000	3.00662	LOC784898
19	38700001	38750000	3.00644	TBKBP1
12	18980001	19030000	3.00641	SETDB2
12	18980001	19030000	3.00641	CAB39L
24	42840001	42890000	3.00596	SPIRE1
5	65960001	66010000	3.00584	PARPBP
5	26480001	26530000	3.0056	MAP3K12
5	26480001	26530000	3.0056	TARBP2
5	26480001	26530000	3.0056	NPFF
5	26480001	26530000	3.0056	ATF7
1	95480001	95530000	3.00556	LOC112447728
19	38740001	38790000	3.00549	KPNB1
18	21980001	22030000	3.00544	RPGRIP1L
11	106040001	106090000	3.00543	LOC101907970
11	106040001	106090000	3.00543	ENTPD2
11	106040001	106090000	3.00543	NPDC1
11	106040001	106090000	3.00543	FUT7
11	106040001	106090000	3.00543	ABCA2
11	106040001	106090000	3.00543	PAXX
11	106040001	106090000	3.00543	CLIC3
11	72260001	72310000	3.00541	GTF3C2
11	72260001	72310000	3.00541	EIF2B4
11	72260001	72310000	3.00541	SNX17
11	72260001	72310000	3.00541	ZNF513
11	72260001	72310000	3.00541	PPM1G
7	20020001	20070000	3.00529	NMRK2
7	20020001	20070000	3.00529	LOC104969105
18	54060001	54110000	3.00514	TMEM160
16	80380001	80430000	3.00513	ARL8A
16	80380001	80430000	3.00513	LOC112441883
16	80380001	80430000	3.00513	PTPN7
16	80380001	80430000	3.00513	LOC100300760
16	80380001	80430000	3.00513	LGR6
8	72780001	72830000	3.00509	CDCA2
8	72780001	72830000	3.00509	LOC112447821
2	125480001	125530000	3.00494	PPP1R8
5	56180001	56230000	3.00492	LRP1
5	56180001	56230000	3.00492	NXPH4
5	56180001	56230000	3.00492	SHMT2
5	56180001	56230000	3.00492	NDUFA4L2
5	56180001	56230000	3.00492	LOC112446706
5	56180001	56230000	3.00492	LOC112446707
5	56180001	56230000	3.00492	STAC3
5	56180001	56230000	3.00492	R3HDM2
5	65700001	65750000	3.00451	DRAM1
5	65700001	65750000	3.00451	LOC101902154
23	9180001	9230000	3.0045	SCUBE3
23	9180001	9230000	3.0045	TCP11
15	35880001	35930000	3.00449	SOX6
20	70920001	70970000	3.00433	LOC112443021
7	42980001	43030000	3.0043	PLPP2
11	82960001	83010000	3.0036	LOC112448824
11	82960001	83010000	3.0036	LOC112448823
11	82960001	83010000	3.0036	LOC112441484
11	82960001	83010000	3.0036	IFITM2
11	82960001	83010000	3.0036	IFITM5
11	82960001	83010000	3.0036	PGGHG
11	82960001	83010000	3.0036	NBAS
11	62320001	62370000	3.0035	VPS54
11	62320001	62370000	3.0035	UGP2
14	39800001	39850000	3.00347	ZFHX4
14	39800001	39850000	3.00347	LOC104974057
21	26800001	26850000	3.00339	TLNRD1
18	55040001	55090000	3.00335	GRIN2D
18	55040001	55090000	3.00335	KDELR1
18	55040001	55090000	3.00335	SYNGR4
18	55040001	55090000	3.00335	LOC112442349
18	55040001	55090000	3.00335	TMEM143
18	55040001	55090000	3.00335	EMP3
26	44260001	44310000	3.0032	EEF1AKMT2
26	44260001	44310000	3.0032	FAM53B
10	36280001	36330000	3.00304	C10H15orf62
10	36280001	36330000	3.00304	DNAJC17
10	36280001	36330000	3.00304	GCHFR
10	36280001	36330000	3.00304	RMDN3
19	24860001	24910000	3.00293	LOC101903038
16	6260001	6310000	3.00293	CFH
12	35300001	35350000	3.0025	LOC112449128
5	115760001	115810000	3.00248	SMC1B
7	43820001	43870000	3.00225	APC2
22	49260001	49310000	3.00213	DCAF1
1	84020001	84070000	3.00209	DCUN1D1
12	19480001	19530000	3.00208	LOC104973551
12	19480001	19530000	3.00208	MIR15A
12	19480001	19530000	3.00208	MIR16A
12	19480001	19530000	3.00208	LOC100847818
19	50820001	50870000	3.00201	LOC101910153
19	50820001	50870000	3.00201	LOC112441469
19	50820001	50870000	3.00201	DCXR
12	72600001	72650000	3.0019	LOC112449074
23	15920001	15970000	3.00165	TRERF1
23	15920001	15970000	3.00165	MRPS10
16	71740001	71790000	3.00131	NEK2
16	71740001	71790000	3.00131	LOC101908531
10	37840001	37890000	3.00106	HAUS2
10	37840001	37890000	3.00106	LRRC57
10	37840001	37890000	3.00106	SNAP23
5	107220001	107270000	3.00102	KDM5A
4	76900001	76950000	3.00084	NUDCD3
4	76900001	76950000	3.00084	NPC1L1
21	26780001	26830000	3.0008	LOC107131604
21	26780001	26830000	3.0008	LOC112443134
21	26780001	26830000	3.0008	MESD
3	50280001	50330000	3.00069	MTF2
10	37860001	37910000	3.00066	STARD9
12	36000001	36050000	3.00061	LOC104973587
4	118640001	118690000	3.00049	DNAJB6
19	40540001	40590000	3.00039	RARA
19	40540001	40590000	3.00039	CDC6
5	70260001	70310000	3.00029	CRY1
19	50980001	51030000	3.00015	ARHGDIA
19	50980001	51030000	3.00015	ALYREF
19	50980001	51030000	3.00015	ANAPC11
19	50980001	51030000	3.00015	NPB
19	50980001	51030000	3.00015	MIR2347
19	50980001	51030000	3.00015	PCYT2
19	50980001	51030000	3.00015	SIRT7
21	41200001	41250000	3.00013	G2E3
17	52260001	52310000	3.00008	CDK2AP1
16	40320001	40370000	2.99997	LOC112441831
8	59240001	59290000	2.99991	DNAJB5
8	59240001	59290000	2.99991	LOC112447959
8	59240001	59290000	2.99991	PHF24
16	5100001	5150000	2.99974	LOC515150
11	95080001	95130000	2.99974	LHX2
11	95080001	95130000	2.99974	LOC112448886
3	50260001	50310000	2.99957	TMED5
3	119120001	119170000	2.99935	LOC112445901
3	119120001	119170000	2.99935	LOC112445900
3	119120001	119170000	2.99935	LOC789457
3	119120001	119170000	2.99935	LOC523582
22	50000001	50050000	2.99923	IFRD2
22	50000001	50050000	2.99923	HYAL3
22	50000001	50050000	2.99923	NAA80
10	58300001	58350000	2.99912	MAPK6
7	19980001	20030000	2.99898	EEF2
7	19980001	20030000	2.99898	LOC100297725
29	8300001	8350000	2.99893	TMEM135
14	29080001	29130000	2.99883	MIR124A-2
10	59060001	59110000	2.99866	CYP19A1
13	40640001	40690000	2.99857	LOC112449289
13	40640001	40690000	2.99857	NKX2-4
13	40640001	40690000	2.99857	XRN2
3	19640001	19690000	2.99842	SEMA6C
3	91800001	91850000	2.99804	SSBP3
23	30280001	30330000	2.99804	LOC112443785
8	37700001	37750000	2.99802	KDM4C
18	35000001	35050000	2.99776	ATP6V0D1
18	35000001	35050000	2.99776	HSD11B2
10	26000001	26050000	2.99751	LOC104973100
10	26000001	26050000	2.99751	LOC100300237
10	26000001	26050000	2.99751	RNASE13
10	26000001	26050000	2.99751	ARHGEF40
10	26000001	26050000	2.99751	ZNF219
18	53160001	53210000	2.99747	EML2
5	26020001	26070000	2.99735	LOC101907241
5	26020001	26070000	2.99735	HOXC11
13	24560001	24610000	2.99728	KIAA1217
1	56760001	56810000	2.99727	LOC112447300
1	56760001	56810000	2.99727	TAGLN3
14	30800001	30850000	2.99722	MYBL1
14	30800001	30850000	2.99722	LOC112449641
14	30800001	30850000	2.99722	LOC112449513
25	26540001	26590000	2.99721	ZNF771
25	26540001	26590000	2.99721	ZNF48
25	26540001	26590000	2.99721	SEPT1
25	26540001	26590000	2.99721	MYLPF
25	26540001	26590000	2.99721	TBC1D10B
25	26540001	26590000	2.99721	LOC614614
25	26540001	26590000	2.99721	CD2BP2
18	52660001	52710000	2.99718	RELB
18	52660001	52710000	2.99718	CLPTM1
18	220001	270000	2.99705	LOC107133318
18	220001	270000	2.99705	LOC100138269
5	55940001	55990000	2.99704	ARHGAP9
5	55940001	55990000	2.99704	MIR2430
5	55940001	55990000	2.99704	MARS
5	55940001	55990000	2.99704	DDIT3
5	55940001	55990000	2.99704	MBD6
5	55940001	55990000	2.99704	DCTN2
6	37400001	37450000	2.99697	LCORL
8	39340001	39390000	2.99658	JAK2
8	39340001	39390000	2.99658	INSL6
1	82800001	82850000	2.99631	FAM131A
1	82800001	82850000	2.99631	CLCN2
1	82800001	82850000	2.99631	POLR2H
1	82800001	82850000	2.99631	THPO
1	82800001	82850000	2.99631	CHRD
19	26860001	26910000	2.99622	DLG4
19	26860001	26910000	2.99622	LOC112442813
19	26860001	26910000	2.99622	ASGR1
19	26860001	26910000	2.99622	ASGR2
19	37920001	37970000	2.99609	HOXB1
21	2060001	2110000	2.99584	LOC112443281
21	2060001	2110000	2.99584	LOC112443279
21	2060001	2110000	2.99584	LOC112443283
21	2060001	2110000	2.99584	LOC112443277
9	87080001	87130000	2.99565	LOC101903261
9	87080001	87130000	2.99565	RAET1L
5	30700001	30750000	2.99553	DHH
5	30700001	30750000	2.99553	LMBR1L
5	30700001	30750000	2.99553	TUBA1B
20	33600001	33650000	2.99552	CARD6
22	56020001	56070000	2.99531	MIR2372
13	61760001	61810000	2.99454	ASXL1
5	26740001	26790000	2.99436	RARG
5	26740001	26790000	2.99436	LOC112446671
5	26740001	26790000	2.99436	MFSD5
5	26740001	26790000	2.99436	ESPL1
15	37780001	37830000	2.99427	CALCB
10	59040001	59090000	2.99426	LOC112448484
22	30560001	30610000	2.99417	FOXP1
19	46260001	46310000	2.99413	LOC789694
7	43840001	43890000	2.99412	PCSK4
7	43840001	43890000	2.99412	C7H19orf25
10	66500001	66550000	2.99396	BMP4
5	65860001	65910000	2.99385	NUP37
5	65860001	65910000	2.99385	WASHC3
14	31240001	31290000	2.99369	CSPP1
10	53720001	53770000	2.99364	ZNF280D
18	35180001	35230000	2.99354	GFOD2
18	35180001	35230000	2.99354	C18H16orf86
18	35180001	35230000	2.99354	ENKD1
18	35180001	35230000	2.99354	PARD6A
22	50340001	50390000	2.99338	CAMKV
22	50340001	50390000	2.99338	LOC616410
1	132420001	132470000	2.99328	STAG1
9	33400001	33450000	2.99299	ROS1
3	15580001	15630000	2.9929	PYGO2
3	15580001	15630000	2.9929	SHC1
3	15580001	15630000	2.9929	CKS1B
3	15580001	15630000	2.9929	FLAD1
3	15580001	15630000	2.9929	ZBTB7B
12	35880001	35930000	2.9925	CRYL1
12	35880001	35930000	2.9925	LOC112449106
7	54280001	54330000	2.99227	LOC107132646
14	37080001	37130000	2.99227	UBE2W
13	69640001	69690000	2.9921	TOP1
13	69640001	69690000	2.9921	LOC112449380
12	18720001	18770000	2.99195	FNDC3A
17	60980001	61030000	2.99194	SDSL
17	60980001	61030000	2.99194	LHX5
26	22720001	22770000	2.99186	HPS6
4	76540001	76590000	2.99143	CCM2
4	76540001	76590000	2.99143	NACAD
5	26520001	26570000	2.99126	PRR13
5	26520001	26570000	2.99126	LOC112446842
5	31060001	31110000	2.99123	LOC112446865
5	31060001	31110000	2.99123	KANSL2
2	125140001	125190000	2.99115	LOC107131363
10	36020001	36070000	2.99092	BAHD1
10	36020001	36070000	2.99092	IVD
2	125860001	125910000	2.9909	CD164L2
2	125860001	125910000	2.9909	GPR3
3	51580001	51630000	2.99026	LOC107132308
8	7160001	7210000	2.98983	GLRA3
13	39560001	39610000	2.98981	CRNKL1
5	95420001	95470000	2.98966	ATF7IP
11	64800001	64850000	2.98966	MEIS1
1	26460001	26510000	2.98938	ROBO1
22	48120001	48170000	2.98932	GNL3
22	48120001	48170000	2.98932	GLT8D1
22	48120001	48170000	2.98932	SPCS1
10	72620001	72670000	2.98931	C10H14orf39
16	56980001	57030000	2.98905	TNR
19	51000001	51050000	2.98903	PPP1R27
19	51000001	51050000	2.98903	P4HB
[truncated: 663 more rows]

## Sheet: Table S7
Supplementary Table 7. Summary of genes from CLR in Xiangnan cattle.
Chrom	Starting position	Ending position	CLR	Gene
1	52100001	52150000	4374.16	BBX
7	50260001	50310000	3370.35	LOC101905788
7	50220001	50270000	3331.6	SIL1
16	5200001	5250000	3268.5	CD55
7	50160001	50210000	3212.86	LRRTM2
16	5360001	5410000	2984.62	CR2
7	50580001	50630000	2744.79	PAIP2
7	50560001	50610000	2744.79	MATR3
7	50540001	50590000	2744.79	LOC112447601
7	50540001	50590000	2744.79	SNHG4
7	50600001	50650000	2706.84	SLC23A1
7	50620001	50670000	2696.55	PROB1
7	50620001	50670000	2696.55	MZB1
7	50640001	50690000	2689.42	DNAJC18
7	50640001	50690000	2689.42	SPATA24
5	111360001	111410000	2681.98	TNRC6B
13	23620001	23670000	2671.61	LOC101905823
13	23580001	23630000	2655.43	MIR2285K-2
13	23580001	23630000	2655.43	PIP4K2A
7	50680001	50730000	2562.58	ECSCR
4	119480001	119530000	2528.15	WDR60
4	119480001	119530000	2528.15	LOC112446466
7	50700001	50750000	2520.2	TMEM173
7	50700001	50750000	2520.2	SMIM33
5	111320001	111370000	2478.92	FAM83F
16	5100001	5150000	2420.13	LOC515150
13	23500001	23550000	2412.81	LOC112449268
13	23480001	23530000	2412.81	LOC112449267
5	25060001	25110000	2410.97	METAP2
5	25080001	25130000	2408.88	USP44
13	23420001	23470000	2379.96	SPAG6
7	50740001	50790000	2302.32	UBE2D2
13	23400001	23450000	2278.16	BMI1
16	4900001	4950000	2230.7	C4BPA
4	76100001	76150000	2225.27	LOC112446404
4	76100001	76150000	2225.27	IGFBP1
4	76080001	76130000	2218.45	IGFBP3
18	54140001	54190000	2215.98	SAE1
18	54120001	54170000	2215.98	LOC104974899
4	119380001	119430000	2198.32	ESYT2
13	23380001	23430000	2198.13	COMMD3
19	27500001	27550000	2197.83	CYB5D1
19	27500001	27550000	2197.83	NAA38
19	27500001	27550000	2197.83	TMEM88
19	27480001	27530000	2191.2	KDM6B
1	51600001	51650000	2186.6	LOC112446991
19	27540001	27590000	2182.04	LOC112442833
19	27540001	27590000	2182.04	RNF227
19	27540001	27590000	2182.04	CHD3
18	54080001	54130000	2170.5	ZC3H4
16	50700001	50750000	2170.45	CFAP74
12	25940001	25990000	2151.74	LOC112449112
12	25940001	25990000	2151.74	MAB21L1
16	50680001	50730000	2146.04	GABRD
16	50800001	50850000	2137.99	LOC112441930
16	50800001	50850000	2137.99	CALML6
16	50800001	50850000	2137.99	TMEM52
16	5440001	5490000	2135.47	LOC100138386
16	4960001	5010000	2123.3	LOC506707
8	69540001	69590000	2121.01	PIWIL2
16	50820001	50870000	2116.13	GNB1
19	27560001	27610000	2114.28	KCNAB3
7	49860001	49910000	2106.72	CTNNA1
7	49860001	49910000	2106.72	LOC112447603
7	49860001	49910000	2106.72	HSPA9
8	69520001	69570000	2100.73	POLR3D
8	69520001	69570000	2100.73	MIR320A-1
13	39880001	39930000	2084.48	RALGAPA2
13	39840001	39890000	2084.48	INSM1
8	69500001	69550000	2071.04	PHYHIP
16	50660001	50710000	2060.87	LOC101902612
16	4880001	4930000	2046.41	C4BPB
19	27580001	27630000	2022.7	CNTROB
19	27580001	27630000	2022.7	TRAPPC1
16	8880001	8930000	2020.51	LOC789494
18	54060001	54110000	2004.65	TMEM160
8	69640001	69690000	1968.13	SLC39A14
16	50620001	50670000	1926.93	LOC112441939
16	50620001	50670000	1926.93	LOC112441845
13	39580001	39630000	1910.11	CFAP61
13	39560001	39610000	1910.11	CRNKL1
13	39540001	39590000	1910.11	NAA20
8	69440001	69490000	1870.39	BMP1
8	69440001	69490000	1870.39	SFTPC
4	75980001	76030000	1869.66	MIR2420
4	119580001	119630000	1862.16	VIPR2
4	76140001	76190000	1851.81	ADCY1
18	54040001	54090000	1843.66	NPAS1
8	69480001	69530000	1842.7	LOC104969384
7	49820001	49870000	1840.75	ETF1
7	50820001	50870000	1811.72	CXXC5
8	69420001	69470000	1796.97	LGI3
8	69420001	69470000	1796.97	REEP4
16	50900001	50950000	1746.62	NADK
16	50940001	50990000	1738.37	CDK11B
16	50920001	50970000	1738.37	SLC35E2
16	50920001	50970000	1738.37	LOC104974460
13	39500001	39550000	1732.23	LOC101905046
13	39500001	39550000	1732.23	MIR2305
5	25160001	25210000	1720.83	LOC112446661
18	54200001	54250000	1714.8	BBC3
16	4840001	4890000	1696.55	PFKFB2
8	69720001	69770000	1666.38	PPP3CC
16	50560001	50610000	1661.26	PRKCZ
16	50560001	50610000	1661.26	FAAP20
19	28220001	28270000	1659.82	CCDC42
19	28200001	28250000	1659.82	LOC112442760
7	50840001	50890000	1639.41	LOC112447430
5	24900001	24950000	1637.85	MIR331
5	24900001	24950000	1637.85	LOC112446660
1	51900001	51950000	1634.35	CCDC54
4	119300001	119350000	1603.9	NCAPG2
19	27380001	27430000	1596.47	DNAH2
16	50960001	51010000	1572.32	MIB2
16	50960001	51010000	1572.32	MMP23
7	49780001	49830000	1572.11	EGR1
7	49780001	49830000	1572.11	LOC101904825
13	23300001	23350000	1564.92	LOC112449266
16	4820001	4870000	1533.86	YOD1
16	5040001	5090000	1529.79	LOC510860
19	28140001	28190000	1522.65	LOC112442832
1	95420001	95470000	1506.16	LOC101904810
5	25180001	25230000	1502.14	MUCL1
16	5620001	5670000	1500.69	LOC100336868
7	49760001	49810000	1473.28	REEP2
5	111640001	111690000	1472.49	ADSL
18	54220001	54270000	1466.2	CCDC9
19	28240001	28290000	1411.93	MFSD6L
3	116920001	116970000	1376.02	MLPH
19	28260001	28310000	1363.47	PIK3R6
1	95480001	95530000	1348.08	LOC112447728
4	76980001	77030000	1315.96	CAMK2B
16	4800001	4850000	1308.28	C16H1orf116
3	116900001	116950000	1301.66	LOC104970680
9	65240001	65290000	1288.77	MRAP2
19	27360001	27410000	1287.96	EFNB3
3	116980001	117030000	1273	LOC112446041
3	116980001	117030000	1273	PRLH
3	116980001	117030000	1273	RAB17
8	69380001	69430000	1263.12	HR
8	69380001	69430000	1263.12	NUDT18
7	49180001	49230000	1261.95	HNRNPA0
16	5800001	5850000	1257.81	LOC112441501
16	5780001	5830000	1257.81	LOC112441814
16	51020001	51070000	1254.96	SSU72
16	51000001	51050000	1254.96	FNDC10
7	52680001	52730000	1244.02	HDAC3
19	28280001	28330000	1243.65	LOC101904013
7	49020001	49070000	1241.84	KLHL3
2	61440001	61490000	1239.54	MCM6
16	5760001	5810000	1223.82	LOC514121
5	65540001	65590000	1216.68	GNPTAB
16	41180001	41230000	1213.71	LOC112441834
16	41180001	41230000	1213.71	LOC112441907
16	41160001	41210000	1205.27	VPS13D
5	65500001	65550000	1188.99	SYCP3
7	49280001	49330000	1182.63	LOC104969184
4	119680001	119730000	1181.46	LOC104972309
13	72180001	72230000	1181.31	MYBL2
16	51040001	51090000	1170.5	ATAD3A
16	51040001	51090000	1170.5	TMEM240
18	54240001	54290000	1166.24	INAFM1
8	69360001	69410000	1155.63	FAM160B2
7	52560001	52610000	1125.99	LOC112447441
7	52560001	52610000	1125.99	DIAPH1
12	25720001	25770000	1108.23	NBEA
4	77080001	77130000	1095	YKT6
7	49700001	49750000	1091.42	KDM3B
7	49700001	49750000	1091.42	MIR2459
7	49700001	49750000	1091.42	FAM53C
7	49700001	49750000	1091.42	SLBP2
7	52700001	52750000	1084.05	ARAP3
7	52700001	52750000	1084.05	FCHSD1
7	52700001	52750000	1084.05	RELL2
13	22700001	22750000	1082.55	MLLT10
19	28320001	28370000	1072.72	PIK3R5
7	49300001	49350000	1065.9	MYOT
7	49300001	49350000	1065.9	LOC107132636
16	51060001	51110000	1065.7	VWA1
19	46360001	46410000	1055.76	EFCAB13
2	61500001	61550000	1054.55	LCT
16	50500001	50550000	1053.99	LOC104974459
26	44260001	44310000	1048.3	EEF1AKMT2
7	50900001	50950000	1042.9	LOC112447552
4	76660001	76710000	1035.32	PPIA
4	76640001	76690000	1035.32	H2AFV
5	65480001	65530000	1032.39	CHPT1
19	26380001	26430000	1032.15	LOC100848357
19	26380001	26430000	1032.15	CAMTA2
19	26380001	26430000	1032.15	INCA1
19	26360001	26410000	1032.15	KIF1C
10	35560001	35610000	1031.27	EIF2AK4
19	27660001	27710000	1025.5	ALOX15B
19	27640001	27690000	1025.5	LOC101902972
16	51080001	51130000	1021.96	ANKRD65
16	51080001	51130000	1021.96	TMEM88B
16	51180001	51230000	1019.78	SCNN1D
16	51180001	51230000	1019.78	ACAP3
16	51180001	51230000	1019.78	PUSL1
16	51160001	51210000	1019.78	INTS11
16	51160001	51210000	1019.78	CPTP
16	51160001	51210000	1019.78	TAS1R3
16	51140001	51190000	1019.78	DVL1
16	51140001	51190000	1019.78	MXRA8
16	51200001	51250000	1016.73	UBE2J2
16	51200001	51250000	1016.73	LOC112441769
13	48140001	48190000	1013.08	CRLS1
13	48120001	48170000	1013.08	LOC112449307
13	23860001	23910000	1012.66	LOC112449429
13	40720001	40770000	1012.48	NKX2-2
19	27680001	27730000	1008.87	ALOX12B
1	52740001	52790000	1008.02	LOC112447297
7	49320001	49370000	1005.98	PKD2L2
5	111660001	111710000	986.859	SGSM3
19	26400001	26450000	985.009	PFN1
19	26400001	26450000	985.009	ENO3
19	26400001	26450000	985.009	SPAG7
25	25300001	25350000	983.49	GSG1L
20	3120001	3170000	978.11	TLX3
19	27620001	27670000	977.023	GUCY2D
4	76920001	76970000	971.277	LOC104972146
4	76880001	76930000	971.277	NUDCD3
7	49060001	49110000	970.756	MIR874
4	76620001	76670000	964.227	MIR4657
4	76620001	76670000	964.227	PURB
4	76620001	76670000	964.227	LOC112446527
13	40160001	40210000	960.484	LOC104973781
13	40160001	40210000	960.484	LOC112449374
16	51100001	51150000	950.274	AURKAIP1
16	51100001	51150000	950.274	CCNL2
16	51100001	51150000	950.274	MRPL20
12	39320001	39370000	945.084	LOC112449180
12	52640001	52690000	944.55	SCEL
13	30320001	30370000	934.291	MINDY3
4	76580001	76630000	931.587	MYO1G
4	76580001	76630000	931.587	LOC101904529
4	76580001	76630000	931.587	LOC112446500
25	27540001	27590000	930.462	SEPT14
25	27540001	27590000	930.462	OR7D4
25	27520001	27570000	930.462	LOC783313
19	48040001	48090000	928.359	SMARCD2
19	48040001	48090000	928.359	PSMC5
19	48020001	48070000	928.359	FTSJ3
19	48000001	48050000	928.359	DDX42
16	51220001	51270000	920.718	B3GALT6
16	51220001	51270000	920.718	C1QTNF12
13	22680001	22730000	920.339	SKIDA1
19	26960001	27010000	918.946	YBX2
19	26940001	26990000	918.946	SLC2A4
19	26920001	26970000	918.946	CLDN7
19	26920001	26970000	918.946	ELP5
19	26920001	26970000	918.946	CTDNEP1
19	26920001	26970000	918.946	GABARAP
19	26420001	26470000	917.496	GP1BA
19	26420001	26470000	917.496	SLC25A11
19	26420001	26470000	917.496	RNF167
13	72140001	72190000	911.74	IFT52
25	25240001	25290000	909.535	KIAA0556
19	26300001	26350000	908.984	ZFP3
19	26300001	26350000	908.984	ZNF232
19	26980001	27030000	906.384	NEURL4
19	26980001	27030000	906.384	GPS2
19	26980001	27030000	906.384	EIF5A
13	40660001	40710000	888.787	LOC112449289
13	40660001	40710000	888.787	NKX2-4
13	40660001	40710000	888.787	XRN2
1	135060001	135110000	884.822	RYK
1	95180001	95230000	877.28	LOC112447727
13	72120001	72170000	877.184	SGK2
19	27700001	27750000	871.897	ALOXE3
7	50920001	50970000	871.4	PSD2
13	48180001	48230000	870.153	LRRN4
9	65200001	65250000	868.892	CEP162
13	48080001	48130000	867.873	MCM8
13	22920001	22970000	865.906	DNAJC1
19	27760001	27810000	863.717	VAMP2
19	27740001	27790000	863.717	PER1
19	27740001	27790000	863.717	LOC112442777
19	27720001	27770000	863.717	HES7
2	126920001	126970000	862.588	PDIK1L
19	26900001	26950000	857.772	PHF23
19	26900001	26950000	857.772	DVL2
19	26900001	26950000	857.772	MIR324
19	26900001	26950000	857.772	ACADVL
15	54340001	54390000	843.461	SLCO2B1
19	27340001	27390000	842.375	WRAP53
19	27340001	27390000	842.375	TP53
19	27340001	27390000	842.375	ATP1B2
19	27340001	27390000	842.375	SHBG
19	27340001	27390000	842.375	SAT2
13	31520001	31570000	840.89	TRDMT1
19	27000001	27050000	839.638	ACAP1
2	61360001	61410000	839.412	DARS
19	47980001	48030000	836.869	CCDC47
19	47980001	48030000	836.869	STRADA
5	24720001	24770000	834.953	FGD6
21	26780001	26830000	833.818	LOC107131604
21	26780001	26830000	833.818	LOC112443134
21	26780001	26830000	833.818	MESD
19	48060001	48110000	830.417	TCAM1
13	42920001	42970000	829.691	FAM208B
19	26280001	26330000	829.399	ZNF594
13	42860001	42910000	823.12	LOC112449291
13	42840001	42890000	823.12	ANKRD16
18	2580001	2630000	822.344	CFDP1
25	27500001	27550000	818.668	AHSP
25	27500001	27550000	818.668	C25H16orf58
4	118580001	118630000	818.026	DNAJB6
4	118580001	118630000	818.026	LOC112446505
8	38760001	38810000	817.215	MLANA
13	42880001	42930000	811.766	GDI2
19	27840001	27890000	810.68	PFAS
19	27820001	27870000	810.68	CTC1
19	27800001	27850000	810.68	LOC112442636
19	27800001	27850000	810.68	AURKB
19	27800001	27850000	810.68	BORCS6
7	49660001	49710000	808.753	CDC25C
13	72240001	72290000	802.749	GTSF1L
19	27780001	27830000	794.781	LOC104975022
19	27780001	27830000	794.781	TMEM107
19	27780001	27830000	794.781	LOC112442787
22	55140001	55190000	793.775	HRH1
4	77100001	77150000	790.579	GCK
13	48200001	48250000	785.543	FERMT1
8	72700001	72750000	784.565	KCTD9
8	72700001	72750000	784.565	GNRH1
19	26440001	26490000	779.566	MINK1
19	26440001	26490000	779.566	C19H17orf107
19	26440001	26490000	779.566	CHRNE
4	102860001	102910000	777.32	LOC516355
4	102860001	102910000	777.32	FMC1
4	102860001	102910000	777.32	UBN2
21	26720001	26770000	773.967	CEMIP
4	118560001	118610000	773.498	LOC107131328
26	44220001	44270000	773.412	LOC112444509
26	44220001	44270000	773.412	FAM53B
26	44220001	44270000	773.412	LHPP
2	126980001	127030000	769.846	TRIM63
13	8980001	9030000	766.875	MACROD2
3	118520001	118570000	763.136	LOC101907483
22	50120001	50170000	761.777	SEMA3F
22	50120001	50170000	761.777	GNAT1
4	119260001	119310000	759.552	LOC112446465
4	119260001	119310000	759.552	PTPRN2
21	26820001	26870000	758.929	CFAP161
21	26800001	26850000	758.929	TLNRD1
19	27020001	27070000	758.393	TNK1
19	27020001	27070000	758.393	TMEM95
19	27020001	27070000	758.393	KCTD11
17	63940001	63990000	756.688	USP30
17	63940001	63990000	756.688	ALKBH2
22	59120001	59170000	754.054	MIR2374
22	59120001	59170000	754.054	HMCES
22	59100001	59150000	754.054	COPG1
7	49640001	49690000	753.534	GFRA3
16	4740001	4790000	753.238	FCAMR
5	111240001	111290000	752.363	GRAP2
5	111240001	111290000	752.363	ENTHD1
19	27860001	27910000	751.759	LOC101903678
19	27860001	27910000	751.759	SLC25A35
19	27860001	27910000	751.759	RANGRF
16	51240001	51290000	749.683	TNFRSF4
16	51240001	51290000	749.683	SDF4
7	43240001	43290000	748.661	PRSS57
7	43240001	43290000	748.661	FSTL3
7	43220001	43270000	748.661	RNF126
7	43220001	43270000	748.661	FGF22
7	43200001	43250000	748.065	POLRMT
17	63920001	63970000	746.657	UNG
17	63920001	63970000	746.657	ACACB
12	39420001	39470000	745.289	PCDH9
16	41080001	41130000	741.581	DHRS3
16	41080001	41130000	741.581	LOC112441833
22	59140001	59190000	741.201	LOC104975610
22	59140001	59190000	741.201	H1FX
4	76560001	76610000	740.759	LOC100140586
4	76560001	76610000	740.759	CCM2
8	72640001	72690000	740.499	LOC112447820
12	25560001	25610000	733.881	DCLK1
7	43260001	43310000	733.408	PALM
19	27040001	27090000	731.861	NLGN2
19	27040001	27090000	731.861	TMEM256
19	27040001	27090000	731.861	PLSCR3
6	8680001	8730000	730.705	LOC112447034
29	49560001	49610000	727.409	LSP1
29	49560001	49610000	727.409	PRR33
7	48940001	48990000	726.169	SPOCK1
18	36000001	36050000	725.616	CDH1
22	5760001	5810000	721	LOC112443554
1	51740001	51790000	720.774	MIR2286
1	51740001	51790000	720.774	LOC100848469
6	8740001	8790000	719.566	LOC104972658
22	50180001	50230000	719.523	RBM5
7	52460001	52510000	719.511	LOC101904103
7	52460001	52510000	719.511	PCDHGA8
7	52460001	52510000	719.511	PCDHGB4
7	52460001	52510000	719.511	PCDHGA2
1	52700001	52750000	719.18	CD47
1	52700001	52750000	719.18	LOC112447296
1	52700001	52750000	719.18	LOC112447294
1	95160001	95210000	716.02	FNDC3B
13	42800001	42850000	714.995	LOC112449292
13	42800001	42850000	714.995	ABHD12
13	42800001	42850000	714.995	PYGB
16	50480001	50530000	714.736	MIR2896
16	50480001	50530000	714.736	SKI
16	50480001	50530000	714.736	LOC107133240
16	50480001	50530000	714.736	MORN1
26	44340001	44390000	713.567	ABRAXAS2
22	59080001	59130000	713.282	LOC101904705
22	50100001	50150000	712.478	SLC38A3
19	27880001	27930000	710.814	ARHGEF15
4	102920001	102970000	709.568	KLRG2
5	65460001	65510000	709.404	MYBPC1
29	49540001	49590000	704.309	TNNT3
29	49540001	49590000	704.309	LOC101902793
29	49540001	49590000	704.309	MRPL23
29	49600001	49650000	701.335	SYT8
29	49600001	49650000	701.335	TNNI2
22	53100001	53150000	701.174	CCR3
1	129380001	129430000	700.855	LOC112448327
13	42980001	43030000	700.613	LOC112449459
2	122800001	122850000	699.46	MATN1
2	122800001	122850000	699.46	LOC104971336
27	6880001	6930000	698.513	LOC112444647
2	126800001	126850000	695.751	CEP85
2	126800001	126850000	695.751	SH3BGRL3
18	2540001	2590000	692.534	BCAR1
18	2540001	2590000	692.534	LOC618826
18	2540001	2590000	692.534	LOC100848132
18	2540001	2590000	692.534	CTRB1
12	31400001	31450000	685.118	SLC46A3
17	63980001	64030000	684.667	SVOP
10	35580001	35630000	678.578	LOC112448656
1	110880001	110930000	677.423	TIPARP
13	61300001	61350000	675.246	MYLK2
2	126860001	126910000	673.477	CATSPER4
14	30320001	30370000	672.168	DNAJC5B
7	43180001	43230000	671.053	HCN2
1	110820001	110870000	666.559	LOC101902535
12	31440001	31490000	662.963	LOC101904156
12	31440001	31490000	662.963	POMP
5	24680001	24730000	662.645	NR2C1
5	24680001	24730000	662.645	NDUFA12
4	118680001	118730000	662.508	LOC101907306
4	118680001	118730000	662.508	LOC104972306
4	118520001	118570000	653.273	UBE3C
11	33360001	33410000	652.281	NRXN1
4	76860001	76910000	650.041	NPC1L1
4	76820001	76870000	650.041	DDX56
4	76820001	76870000	650.041	TMED4
4	76820001	76870000	650.041	OGDH
25	27480001	27530000	649.61	SLC5A2
25	27480001	27530000	649.61	TGFB1I1
25	27480001	27530000	649.61	ARMC5
25	27480001	27530000	649.61	COX6A2
10	36640001	36690000	649.215	EXD1
8	69340001	69390000	648.704	DMTN
8	69340001	69390000	648.704	FGF17
8	69340001	69390000	648.704	NPM2
4	76700001	76750000	647.329	ZMIZ2
10	58600001	58650000	644.509	SCG3
10	58580001	58630000	644.509	LYSMD2
10	58580001	58630000	644.509	TMOD2
19	46300001	46350000	644.051	ITGB3
19	46300001	46350000	644.051	LOC789694
19	46300001	46350000	644.051	MYL4
10	35640001	35690000	643.903	SRP14
8	63940001	63990000	643.187	COL15A1
19	31320001	31370000	640.495	MIR2339
19	31320001	31370000	640.495	ELAC2
8	72620001	72670000	640.321	MIR2285AE
8	72620001	72670000	640.321	DOCK5
19	16100001	16150000	639.199	ASIC2
19	26880001	26930000	636.965	DLG4
19	26880001	26930000	636.965	LOC112442813
19	26880001	26930000	636.965	ASGR1
4	80440001	80490000	636.822	LOC112446480
4	80440001	80490000	636.822	SUGCT
1	7140001	7190000	633.33	LTN1
19	48080001	48130000	633.092	GH1
19	47860001	47910000	628.295	TACO1
22	50200001	50250000	624.577	RBM6
22	50200001	50250000	624.577	LOC112443549
13	61240001	61290000	621.955	TPX2
19	26240001	26290000	621.238	SCIMP
13	31580001	31630000	620.757	LOC112449275
7	52520001	52570000	620.492	PCDHGC3
2	125440001	125490000	620.245	THEMIS2
13	43000001	43050000	619.663	ASB13
19	47820001	47870000	617.195	DCAF7
22	53180001	53230000	615.841	CCR1
2	125480001	125530000	614.233	PPP1R8
16	6380001	6430000	612.916	KCNT2
13	22660001	22710000	612.408	CASC10
22	53380001	53430000	611.497	CCR9
14	46220001	46270000	610.912	EXT1
18	43760001	43810000	607.133	CEBPG
18	43720001	43770000	607.133	CEBPA
20	2760001	2810000	605.038	RANBP17
22	53340001	53390000	603.267	CXCR6
22	53340001	53390000	603.267	FYCO1
8	37700001	37750000	602.492	KDM4C
3	101680001	101730000	600.595	MIR2414
25	27580001	27630000	600.002	ZNF713
9	65520001	65570000	599.536	RIPPLY2
9	65520001	65570000	599.536	CYB5R4
18	17980001	18030000	599.438	ZNF423
16	50200001	50250000	593.679	TTC34
16	50200001	50250000	593.679	LOC101904409
18	35860001	35910000	591.993	CDH3
18	35840001	35890000	591.993	ZFP90
15	54300001	54350000	591.288	LOC512627
15	54300001	54350000	591.288	OR2AT4
15	54300001	54350000	591.288	LOC112441641
22	44520001	44570000	588.618	ERC2
22	44520001	44570000	588.618	LOC104975557
22	44520001	44570000	588.618	MIR2371
7	49620001	49670000	582.776	LOC112447630
7	49620001	49670000	582.776	CDC23
7	49620001	49670000	582.776	KIF20A
15	62380001	62430000	581.777	ELP4
6	102040001	102090000	580.061	KLHL8
6	102040001	102090000	580.061	AFF1
3	117040001	117090000	580.046	LRRFIP1
7	43280001	43330000	578.484	MISP
18	63500001	63550000	578.444	LOC101903510
18	63480001	63530000	578.444	ZNF444
12	52500001	52550000	576.83	LOC112449132
3	116780001	116830000	573.707	COL6A3
7	17600001	17650000	572.037	LOC112447357
7	17580001	17630000	572.037	LOC508459
14	44180001	44230000	569.426	PAG1
3	119860001	119910000	569.261	ANKMY1
3	119840001	119890000	569.261	MIR149
3	119820001	119870000	569.261	GPC1
3	119820001	119870000	569.261	LOC104970266
3	119820001	119870000	569.261	LOC112446049
4	71580001	71630000	568.426	NPY
19	28060001	28110000	568.14	MYH10
19	28060001	28110000	568.14	NDEL1
3	119740001	119790000	567.876	LOC107132360
3	119720001	119770000	567.876	LOC112446048
4	39060001	39110000	567.141	LOC782609
4	80500001	80550000	564.296	LOC112446478
7	43160001	43210000	561.81	BSG
7	43160001	43210000	561.81	GZMM
7	43160001	43210000	561.81	CDC34
7	43160001	43210000	561.81	LOC112447550
7	43160001	43210000	561.81	TPGS1
7	43160001	43210000	561.81	MADCAM1
3	62840001	62890000	561.332	ADGRL2
10	35420001	35470000	557.469	GPR176
10	35400001	35450000	557.469	FSIP1
11	72120001	72170000	555.991	GCKR
11	72080001	72130000	555.991	C11H2orf16
11	72080001	72130000	555.991	ZNF512
18	63460001	63510000	555.565	ZNF787
18	63460001	63510000	555.565	NLRP5
18	63460001	63510000	555.565	NLRP8
2	61540001	61590000	554.464	UBXN4
8	37780001	37830000	554.101	LOC104969327
12	31260001	31310000	553.845	MTUS2
19	47880001	47930000	553.643	MAP3K3
7	47220001	47270000	552.604	SLC25A48
7	47220001	47270000	552.604	LOC112447422
13	24360001	24410000	552.589	OTUD1
2	51400001	51450000	552.406	LOC104971220
8	69800001	69850000	551.108	SORBS3
8	69800001	69850000	551.108	LOC104969396
19	30960001	31010000	551.054	LOC112442638
19	30960001	31010000	551.054	MYOCD
2	125140001	125190000	550.613	LOC107131363
2	125120001	125170000	550.613	DNAJC8
2	125100001	125150000	550.613	ATP5IF1
2	125100001	125150000	550.613	SESN2
19	27060001	27110000	550.506	LOC112442746
19	27060001	27110000	550.506	SPEM2
19	27060001	27110000	550.506	SPEM1
6	102120001	102170000	547.896	LOC112447220
6	102120001	102170000	547.896	LOC112447223
6	102120001	102170000	547.896	LOC781224
13	24700001	24750000	547.304	LOC112449393
7	47340001	47390000	546.746	FBXL21
7	47300001	47350000	546.746	IL9
13	61640001	61690000	546.555	PLAGL2
7	17620001	17670000	546.044	VAV1
2	125420001	125470000	545.904	RPA2
2	125420001	125470000	545.904	SMPDL3B
2	126900001	126950000	545.057	LOC107131877
2	126900001	126950000	545.057	FAM110D
2	126900001	126950000	545.057	ZNF593
2	126900001	126950000	545.057	LOC112443411
2	126900001	126950000	545.057	CNKSR1
2	126900001	126950000	545.057	LOC112443410
13	61600001	61650000	542.934	TM9SF4
13	61600001	61650000	542.934	HCK
19	47800001	47850000	542.854	KCNH6
19	47800001	47850000	542.854	ACE3
19	47800001	47850000	542.854	ACE
3	101660001	101710000	541.7	ERI3
25	1580001	1630000	541.53	MIR1225
25	1580001	1630000	541.53	PKD1
25	1560001	1610000	541.53	TSC2
25	1560001	1610000	541.53	NTHL1
25	1560001	1610000	541.53	SLC9A3R2
25	1560001	1610000	541.53	NPW
25	1560001	1610000	541.53	ZNF598
18	36960001	37010000	541.508	LOC112442299
18	36960001	37010000	541.508	PSMD7
18	36960001	37010000	541.508	MIR140
18	36960001	37010000	541.508	WWP2
14	30280001	30330000	540.426	LOC104974036
13	48060001	48110000	536.693	TRMT6
13	48040001	48090000	536.693	CHGB
22	50060001	50110000	535.678	GNAI2
22	50060001	50110000	535.678	SEMA3B
22	50060001	50110000	535.678	LSMEM2
22	50060001	50110000	535.678	IFRD2
2	122780001	122830000	535.51	LAPTM5
13	39420001	39470000	535.363	RIN2
13	61340001	61390000	534.936	LOC618409
13	61340001	61390000	534.936	FOXS1
22	59040001	59090000	534.214	CNBP
22	59040001	59090000	534.214	LOC112443509
22	59040001	59090000	534.214	ISY1
22	59040001	59090000	534.214	RAB43
2	126780001	126830000	533.872	UBXN11
2	126780001	126830000	533.872	CD52
2	126780001	126830000	533.872	CRYBG2
18	2700001	2750000	531.226	CFDP2
18	2720001	2770000	530.129	BCNT2
18	2720001	2770000	530.129	LOC101903645
12	31480001	31530000	529.393	LOC104973568
5	65660001	65710000	528.85	DRAM1
5	65660001	65710000	528.85	LOC101902154
13	61660001	61710000	528.433	POFUT1
18	53940001	53990000	528.213	ARHGAP35
18	2760001	2810000	528.124	TMEM170A
16	71740001	71790000	527.489	NEK2
23	8360001	8410000	526.794	LOC107131710
23	8360001	8410000	526.794	LOC112443903
23	8360001	8410000	526.794	NUDT3
5	25440001	25490000	526.568	GLYCAM1
15	36500001	36550000	526.302	SOX6
2	125160001	125210000	524.472	EYA3
2	125160001	125210000	524.472	PTAFR
7	49360001	49410000	521.482	FAM13B
9	33360001	33410000	520.801	ROS1
13	17360001	17410000	520.079	RBM17
13	17340001	17390000	520.079	LOC112449256
13	17320001	17370000	520.079	PFKFB3
19	31280001	31330000	518.893	ARHGAP44
29	48860001	48910000	513.359	LOC112444897
29	48840001	48890000	513.359	KCNQ1
13	24640001	24690000	513.233	KIAA1217
12	38960001	39010000	512.789	LOC112449129
10	36540001	36590000	512.564	INO80
18	63520001	63570000	509.202	LOC790201
18	63520001	63570000	509.202	LOC112442416
7	52360001	52410000	508.245	TAF7
7	52360001	52410000	508.245	SLC25A2
24	34800001	34850000	505.954	GREB1L
3	118480001	118530000	504.581	LOC112446043
3	118480001	118530000	504.581	LOC112445916
3	118480001	118530000	504.581	HDAC4
18	2780001	2830000	504.131	CHST6
16	71700001	71750000	503.505	LOC101908531
16	71700001	71750000	503.505	LPGAT1
9	65740001	65790000	503.458	THEMIS
7	47360001	47410000	501.291	LECT2
2	39760001	39810000	499.979	GPD2
14	35580001	35630000	499.741	TRPA1
21	14360001	14410000	498.951	FAM174B
24	58160001	58210000	498.855	GRP
24	58140001	58190000	498.855	SEC11C
7	43340001	43390000	498.851	LOC112447411
7	43340001	43390000	498.851	PLPPR3
7	43320001	43370000	498.851	PTBP1
22	55260001	55310000	498.587	ATG7
7	52320001	52370000	498.177	LOC786553
7	52320001	52370000	498.177	PCDHB11
7	52320001	52370000	498.177	PCDHB14
7	52320001	52370000	498.177	LOC100848799
7	43360001	43410000	497.951	PRTN3
7	43360001	43410000	497.951	LOC112447659
7	43360001	43410000	497.951	AZU1
1	7120001	7170000	497.205	RWDD2B
1	7120001	7170000	497.205	USP16
1	7120001	7170000	497.205	CCT8
19	24900001	24950000	497.191	SPNS2
19	24900001	24950000	497.191	LOC112442626
19	24900001	24950000	497.191	LOC101903038
19	46000001	46050000	496.955	KANSL1
19	46000001	46050000	496.955	MAPT
16	39620001	39670000	496.667	MIR199A-1
16	39620001	39670000	496.667	DNM3
10	82340001	82390000	496.398	MAP3K9
13	61200001	61250000	495.683	LOC107133075
13	61200001	61250000	495.683	BCL2L1
13	61200001	61250000	495.683	COX4I2
22	53080001	53130000	493.664	LOC529196
13	72060001	72110000	492.657	LOC112449336
13	72060001	72110000	492.657	L3MBTL1
13	72060001	72110000	492.657	SRSF6
13	72060001	72110000	492.657	LOC112449382
15	42360001	42410000	492.445	SBF2
15	42360001	42410000	492.445	MIR6518
15	42360001	42410000	492.445	ADM
13	17420001	17470000	492.046	IL2RA
13	31480001	31530000	491.215	CUBN
8	60460001	60510000	490.989	GNE
8	60440001	60490000	490.989	CLTA
8	60440001	60490000	490.989	CCIN
8	60440001	60490000	490.989	LOC101905239
8	60440001	60490000	490.989	GLIPR2
19	26220001	26270000	490.738	LOC101904050
19	26220001	26270000	490.738	RABEP1
2	114980001	115030000	490.718	RHBDD1
2	114980001	115030000	490.718	IRS1
22	53540001	53590000	490.554	SACM1L
22	53520001	53570000	490.554	LOC107131699
22	53520001	53570000	490.554	LOC104975590
9	41700001	41750000	490.39	AFG1L
2	127060001	127110000	490.265	PAFAH2
2	127060001	127110000	490.265	EXTL1
8	38660001	38710000	489.228	KIAA2026
8	38660001	38710000	489.228	RANBP6
19	47100001	47150000	488.815	LOC112442682
19	47080001	47130000	488.815	2023-03-10
19	47080001	47130000	488.815	MRC2
22	53500001	53550000	487.823	SLC6A20
18	43780001	43830000	487.613	PEPD

## Sheet: Table S8
Supplementary Table 8. Summary of genes from Fst in Xiangnan cattle (compared to Indian indicine).
Chrom	Starting position	Ending position	Fst	Gene
5	111500001	111550000	0.920935	TNRC6B
2	51400001	51450000	0.883569	LOC104971220
5	111380001	111430000	0.792199	FAM83F
18	52720001	52770000	0.732793	PPP1R37
18	52720001	52770000	0.732793	LOC112442332
18	52720001	52770000	0.732793	GEMIN7
18	52720001	52770000	0.732793	ZNF296
18	52720001	52770000	0.732793	CLASRP
18	52720001	52770000	0.732793	RELB
7	54180001	54230000	0.717782	ARHGAP26
8	83080001	83130000	0.708014	LOC100140121
8	83080001	83130000	0.708014	ZNF367
8	83080001	83130000	0.708014	SLC35D2
21	2240001	2290000	0.673414	LOC101907203
1	110920001	110970000	0.668046	TIPARP
1	52260001	52310000	0.663511	BBX
16	5040001	5090000	0.661488	LOC510860
16	5040001	5090000	0.661488	LOC506707
19	24940001	24990000	0.653272	SPNS2
13	63460001	63510000	0.65326	EIF2S2
13	63460001	63510000	0.65326	RALY
1	7100001	7150000	0.648662	USP16
1	7100001	7150000	0.648662	CCT8
1	7100001	7150000	0.648662	LOC100851369
5	111320001	111370000	0.648456	GRAP2
2	125620001	125670000	0.638335	IFI6
2	125620001	125670000	0.638335	FAM76A
1	66700001	66750000	0.636451	CASR
1	66700001	66750000	0.636451	ILDR1
21	2260001	2310000	0.635606	UBE3A
22	50200001	50250000	0.635344	RBM6
22	50200001	50250000	0.635344	LOC112443549
22	50200001	50250000	0.635344	RBM5
10	13220001	13270000	0.632537	LOC112448618
10	13220001	13270000	0.632537	TIPIN
10	13220001	13270000	0.632537	DIS3L
1	7120001	7170000	0.630486	RWDD2B
3	34940001	34990000	0.625349	LOC615258
21	2220001	2270000	0.624947	LOC112443338
1	7140001	7190000	0.623949	LTN1
2	118900001	118950000	0.615121	HTR2B
2	118900001	118950000	0.615121	PSMD1
13	23800001	23850000	0.611681	PIP4K2A
2	118920001	118970000	0.61134	ARMC9
6	113300001	113350000	0.609086	LOC112447134
6	113300001	113350000	0.609086	KIAA0232
3	34640001	34690000	0.609026	LOC101906177
3	34640001	34690000	0.609026	PRPF38B
3	34640001	34690000	0.609026	LOC100848353
3	34640001	34690000	0.609026	FNDC7
4	77040001	77090000	0.608141	CAMK2B
22	50180001	50230000	0.605958	SEMA3F
22	53180001	53230000	0.604777	CCR1
22	53180001	53230000	0.604777	LOC529196
2	118940001	118990000	0.600151	LOC112443622
13	63600001	63650000	0.594239	ASIP
22	50300001	50350000	0.593121	MON1A
22	50300001	50350000	0.593121	LOC112443477
26	18520001	18570000	0.591651	FRAT1
26	18520001	18570000	0.591651	LOC112444562
26	18520001	18570000	0.591651	ARHGAP19
20	3560001	3610000	0.591587	SMIM23
25	1620001	1670000	0.589781	MIR1225
25	1620001	1670000	0.589781	PKD1
25	1620001	1670000	0.589781	TSC2
7	51240001	51290000	0.587272	LOC112447581
7	51240001	51290000	0.587272	LOC104969190
10	13240001	13290000	0.586982	MAP2K1
29	45940001	45990000	0.586251	PPP6R3
11	33460001	33510000	0.582595	NRXN1
25	25260001	25310000	0.582326	KIAA0556
26	18540001	18590000	0.582058	FRAT2
3	34620001	34670000	0.581671	STXBP3
4	46620001	46670000	0.581182	EFCAB10
4	46620001	46670000	0.581182	RINT1
4	46620001	46670000	0.581182	PUS7
25	1580001	1630000	0.576902	NTHL1
25	1580001	1630000	0.576902	SLC9A3R2
22	55140001	55190000	0.575225	HRH1
7	52580001	52630000	0.573197	LOC112447441
7	52580001	52630000	0.573197	DIAPH1
7	52580001	52630000	0.573197	PCDHGC3
7	52580001	52630000	0.573197	PCDHGA8
7	52580001	52630000	0.573197	PCDHGB4
7	52580001	52630000	0.573197	PCDHGA2
19	52160001	52210000	0.572881	LOC509283
22	53160001	53210000	0.57233	CCR3
8	69420001	69470000	0.572172	LGI3
8	69420001	69470000	0.572172	REEP4
8	69420001	69470000	0.572172	HR
8	69420001	69470000	0.572172	NUDT18
7	49040001	49090000	0.570413	KLHL3
25	1640001	1690000	0.569112	LOC100847802
25	1640001	1690000	0.569112	RAB26
8	52800001	52850000	0.567798	PRUNE2
3	34660001	34710000	0.564454	HENMT1
2	125340001	125390000	0.564153	EYA3
19	46480001	46530000	0.563108	EFCAB13
9	33300001	33350000	0.562367	DCBLD1
6	113360001	113410000	0.562279	TBC1D14
13	28040001	28090000	0.561713	LOC101907540
4	76120001	76170000	0.56001	LOC112446404
4	76120001	76170000	0.56001	IGFBP1
4	76120001	76170000	0.56001	IGFBP3
10	26440001	26490000	0.559887	RNASE12
10	26440001	26490000	0.559887	LOC104973101
10	26440001	26490000	0.559887	OR6S1
16	31700001	31750000	0.558528	KIF26B
21	14360001	14410000	0.558495	FAM174B
20	10520001	10570000	0.558306	SLC30A5
3	34420001	34470000	0.558187	LOC112446097
3	34420001	34470000	0.558187	GPSM2
3	34420001	34470000	0.558187	CLCC1
7	65640001	65690000	0.556953	GALNT10
8	52720001	52770000	0.553066	GCNT1
3	34260001	34310000	0.552709	TAF13
3	34260001	34310000	0.552709	TMEM167B
3	34260001	34310000	0.552709	LOC112446127
3	34260001	34310000	0.552709	C3H1orf194
3	34260001	34310000	0.552709	KIAA1324
18	52680001	52730000	0.55241	CLPTM1
7	24220001	24270000	0.551193	CHSY3
16	6380001	6430000	0.550708	KCNT2
19	31360001	31410000	0.549116	MIR2339
19	31360001	31410000	0.549116	ELAC2
19	31360001	31410000	0.549116	ARHGAP44
18	60280001	60330000	0.548881	LOC786224
18	60280001	60330000	0.548881	LOC616720
18	60280001	60330000	0.548881	LOC112442371
2	125380001	125430000	0.548317	SMPDL3B
2	125380001	125430000	0.548317	LOC112443407
2	125380001	125430000	0.548317	XKR8
4	46660001	46710000	0.547497	ATXN7L1
25	25300001	25350000	0.545248	GSG1L
13	53760001	53810000	0.543748	TCEA2
13	53760001	53810000	0.543748	RGS19
13	53760001	53810000	0.543748	LKAAEAR1
13	53760001	53810000	0.543748	OPRL1
13	53760001	53810000	0.543748	NPBWR2
3	34360001	34410000	0.543155	WDR47
13	63800001	63850000	0.543055	ITCH
29	45920001	45970000	0.540848	LRP5
13	63620001	63670000	0.540502	LOC112449441
1	66740001	66790000	0.539015	CSTA
18	35960001	36010000	0.538575	CDH3
13	63840001	63890000	0.538531	DYNLRB1
6	70120001	70170000	0.538459	KIT
10	26460001	26510000	0.538439	RNASE11
1	66940001	66990000	0.536808	DTX3L
1	66940001	66990000	0.536808	PARP9
1	66940001	66990000	0.536808	LOC112447308
1	66940001	66990000	0.536808	KPNA1
7	51220001	51270000	0.536513	NRG2
6	113260001	113310000	0.536421	LOC112447170
1	95160001	95210000	0.535378	FNDC3B
15	4260001	4310000	0.535291	PDGFD
29	29780001	29830000	0.535286	KIRREL3
1	111080001	111130000	0.535036	KCNAB1
1	111080001	111130000	0.535036	SSR3
13	63640001	63690000	0.53278	AHCY
1	66780001	66830000	0.530357	FAM162A
1	66780001	66830000	0.530357	CCDC58
15	4240001	4290000	0.529298	LOC104974160
3	62940001	62990000	0.529074	ADGRL2
12	50840001	50890000	0.527734	LMO7
13	63040001	63090000	0.527131	CBFA2T2
19	26260001	26310000	0.526752	SCIMP
19	26260001	26310000	0.526752	LOC101904050
5	69760001	69810000	0.526508	POLR3B
13	17480001	17530000	0.525371	IL15RA
13	17480001	17530000	0.525371	IL2RA
9	33180001	33230000	0.525278	GOPC
9	33180001	33230000	0.525278	NEPN
22	50160001	50210000	0.523419	GNAT1
3	119600001	119650000	0.523183	LOC526047
3	119600001	119650000	0.523183	LOC617467
3	119600001	119650000	0.523183	LOC112446047
3	119600001	119650000	0.523183	LOC112445919
13	39920001	39970000	0.521405	RALGAPA2
16	5220001	5270000	0.519396	CD55
19	26240001	26290000	0.518709	RABEP1
3	34880001	34930000	0.51835	LOC530689
2	125640001	125690000	0.518061	FGR
1	66860001	66910000	0.516923	LOC112448371
1	66860001	66910000	0.516923	WDR5B
8	69500001	69550000	0.516869	PHYHIP
8	69500001	69550000	0.516869	LOC104969384
8	69500001	69550000	0.516869	BMP1
28	8100001	8150000	0.515595	TBCE
9	33200001	33250000	0.513972	LOC112448032
15	73780001	73830000	0.51393	HSD17B12
13	22740001	22790000	0.513384	MLLT10
4	72080001	72130000	0.512546	ADAM22
4	76140001	76190000	0.511926	ADCY1
13	8980001	9030000	0.51177	MACROD2
11	27180001	27230000	0.511033	LOC112448771
11	27180001	27230000	0.511033	CAMKMT
19	27040001	27090000	0.510827	NLGN2
19	27040001	27090000	0.510827	TMEM256
19	27040001	27090000	0.510827	PLSCR3
19	27040001	27090000	0.510827	TNK1
19	27040001	27090000	0.510827	TMEM95
19	27040001	27090000	0.510827	KCTD11
19	27040001	27090000	0.510827	ACAP1
18	8280001	8330000	0.509963	PLCG2
22	50320001	50370000	0.509254	MST1R
8	500001	550000	0.507257	ANXA10
8	69440001	69490000	0.506847	SFTPC
13	63060001	63110000	0.505986	NECAB3
13	22720001	22770000	0.504784	SKIDA1
4	77620001	77670000	0.504008	HECW1
4	80520001	80570000	0.503667	LOC112446478
4	80520001	80570000	0.503667	SUGCT
1	52660001	52710000	0.503192	LOC112447296
1	52660001	52710000	0.503192	LOC112447294
7	54280001	54330000	0.502462	LOC107132646
16	4960001	5010000	0.501371	C4BPA
8	11520001	11570000	0.501038	DDX58
8	11520001	11570000	0.501038	MIR2469
8	11520001	11570000	0.501038	TOPORS
8	11520001	11570000	0.501038	LOC100616098
8	11520001	11570000	0.501038	NDUFB6
8	83500001	83550000	0.500254	ZNF782
5	69840001	69890000	0.499867	RFX4
18	60240001	60290000	0.499711	LOC101905616
15	22180001	22230000	0.49941	C15H11orf1
15	22180001	22230000	0.49941	FDXACB1
15	22180001	22230000	0.49941	ALG9
7	51260001	51310000	0.498105	PURA
13	53740001	53790000	0.497084	MYT1
18	4620001	4670000	0.496632	ADAMTS18
13	63900001	63950000	0.496376	PIGU
13	63900001	63950000	0.496376	MAP1LC3A
1	7040001	7090000	0.495344	MAP3K7CL
25	1560001	1610000	0.494336	NPW
25	1560001	1610000	0.494336	ZNF598
10	86480001	86530000	0.493765	FOS
2	73200001	73250000	0.493651	LOC112443671
2	73200001	73250000	0.493651	CLASP1
13	53780001	53830000	0.493264	SOX18
19	26280001	26330000	0.492858	ZNF594
26	18560001	18610000	0.492855	RRP12
19	46580001	46630000	0.492518	LOC112442750
8	11500001	11550000	0.492419	LOC112447772
7	107300001	107350000	0.492313	FBXL17
8	69400001	69450000	0.48997	FAM160B2
13	39380001	39430000	0.489606	RIN2
8	69520001	69570000	0.488693	POLR3D
8	69520001	69570000	0.488693	MIR320A-1
12	11500001	11550000	0.488502	NAA16
22	56020001	56070000	0.488444	MIR2372
22	56020001	56070000	0.488444	TMCC1
22	50140001	50190000	0.488236	SLC38A3
6	95020001	95070000	0.487193	CFAP299
13	63360001	63410000	0.486484	LOC112449329
19	27060001	27110000	0.486415	LOC112442746
19	27060001	27110000	0.486415	SPEM2
19	27060001	27110000	0.486415	SPEM1
13	23640001	23690000	0.486311	LOC101905823
7	52340001	52390000	0.486133	LOC786553
7	52340001	52390000	0.486133	PCDHB11
19	52060001	52110000	0.485963	NPTX1
19	52060001	52110000	0.485963	ENDOV
4	42300001	42350000	0.485929	MAGI2
22	55960001	56010000	0.485415	LOC112443556
14	69580001	69630000	0.485057	ESRP1
14	69580001	69630000	0.485057	DPY19L4
9	49500001	49550000	0.484621	SIM1
17	18720001	18770000	0.484393	LOC112442126
2	125400001	125450000	0.48387	RPA2
3	34680001	34730000	0.483702	FAM102B
8	840001	890000	0.483604	PALLD
29	46100001	46150000	0.483192	TESMIN
29	46100001	46150000	0.483192	GAL
29	46120001	46170000	0.482326	CPT1A
5	119480001	119530000	0.480776	LOC112446797
5	119480001	119530000	0.480776	MOV10L1
4	85080001	85130000	0.480761	KCND2
5	119500001	119550000	0.480746	LOC112446796
5	119500001	119550000	0.480746	PANX2
5	119500001	119550000	0.480746	MIR2894
10	58620001	58670000	0.480582	SCG3
10	58620001	58670000	0.480582	LYSMD2
4	77080001	77130000	0.480219	YKT6
3	116920001	116970000	0.477874	MLPH
3	116920001	116970000	0.477874	LOC104970680
1	50200001	50250000	0.476857	LOC112447293
20	11120001	11170000	0.476773	LOC104975214
4	111200001	111250000	0.476602	CNTNAP2
25	2560001	2610000	0.475962	LOC788915
25	2560001	2610000	0.475962	ZNF213
25	2560001	2610000	0.475962	ZNF205
13	23880001	23930000	0.475621	LOC112449429
5	103400001	103450000	0.47561	C1S
5	103400001	103450000	0.47561	LOC112446757
3	34560001	34610000	0.474987	AKNAD1
13	57080001	57130000	0.474553	EDN3
1	114800001	114850000	0.474492	LOC112447741
3	118320001	118370000	0.473767	HDAC4
16	51200001	51250000	0.473581	UBE2J2
16	51200001	51250000	0.473581	LOC112441769
16	51200001	51250000	0.473581	SCNN1D
16	51200001	51250000	0.473581	ACAP3
16	51200001	51250000	0.473581	PUSL1
16	51200001	51250000	0.473581	INTS11
16	51200001	51250000	0.473581	CPTP
13	53840001	53890000	0.472907	ZNF512B
13	53840001	53890000	0.472907	LOC101904896
13	53840001	53890000	0.472907	SAMD10
13	53840001	53890000	0.472907	LOC112449433
13	53840001	53890000	0.472907	PRPF6
13	57500001	57550000	0.472613	LOC107133071
13	57500001	57550000	0.472613	LOC112449316
13	57500001	57550000	0.472613	LOC112449315
13	57500001	57550000	0.472613	LOC101909083
13	57500001	57550000	0.472613	GNAS
9	80860001	80910000	0.472103	ADAT2
5	24720001	24770000	0.471669	FGD6
5	24720001	24770000	0.471669	NR2C1
22	58840001	58890000	0.471618	IQSEC1
19	35520001	35570000	0.471392	MBTD1
13	28020001	28070000	0.470962	SEPHS1
17	6300001	6350000	0.470936	FAM160A1
2	127100001	127150000	0.470325	PAFAH2
18	5320001	5370000	0.469972	WWOX
7	41000001	41050000	0.469553	LOC532075
22	55980001	56030000	0.469099	LOC112443536
15	21600001	21650000	0.469034	POU2AF1
19	20960001	21010000	0.468982	SSH2
16	28540001	28590000	0.468872	ENAH
19	27020001	27070000	0.467088	NEURL4
19	27020001	27070000	0.467088	GPS2
19	27020001	27070000	0.467088	EIF5A
28	8080001	8130000	0.466702	GGPS1
6	102140001	102190000	0.466486	LOC112447220
6	102140001	102190000	0.466486	LOC112447223
6	102140001	102190000	0.466486	LOC781224
7	51340001	51390000	0.466279	CYSTM1
19	35540001	35590000	0.466106	NME2
8	11580001	11630000	0.465645	ACO1
18	22380001	22430000	0.465558	LOC112442285
18	22380001	22430000	0.465558	FTO
14	40001	90000	0.465524	LOC112449588
14	40001	90000	0.465524	LOC112449589
14	40001	90000	0.465524	LOC112449638
3	34480001	34530000	0.46445	LOC112445872
6	113380001	113430000	0.463985	LOC112447135
13	53860001	53910000	0.463584	DNAJC5
13	53860001	53910000	0.463584	MIR1388
13	53860001	53910000	0.463584	UCKL1
13	17280001	17330000	0.463245	PFKFB3
1	51600001	51650000	0.462731	LOC112446991
18	64080001	64130000	0.4624	LOC789803
18	64080001	64130000	0.4624	MIR2900
18	64080001	64130000	0.4624	APEG3
18	64080001	64130000	0.4624	PEG3
15	73760001	73810000	0.462185	LOC112441653
19	46120001	46170000	0.461872	KANSL1
8	83720001	83770000	0.459975	LOC112447830
7	49060001	49110000	0.459813	MIR874
25	40120001	40170000	0.459219	SDK1
16	28500001	28550000	0.459178	LOC104974401
16	28500001	28550000	0.459178	LOC112441821
1	104000001	104050000	0.457316	LOC112448289
1	52640001	52690000	0.4573	LOC112447295
16	5100001	5150000	0.457255	LOC515150
16	28360001	28410000	0.456581	DNAH14
25	1660001	1710000	0.456376	TRAF7
25	1660001	1710000	0.456376	LOC112444384
13	53800001	53850000	0.455969	C13H20orf204
3	26180001	26230000	0.455833	CD101
5	111640001	111690000	0.455659	ADSL
18	64060001	64110000	0.455374	LOC104974975
18	64060001	64110000	0.455374	MGC157368
13	48040001	48090000	0.455284	CHGB
1	128640001	128690000	0.454999	CLSTN2
9	95560001	95610000	0.454817	FNDC1
20	70000001	70050000	0.454686	IRX2
20	70000001	70050000	0.454686	LOC100139061
26	18680001	18730000	0.454668	UBTD1
26	18680001	18730000	0.454668	LOC112444558
26	18680001	18730000	0.454668	MMS19
3	80520001	80570000	0.454617	JAK1
3	80540001	80590000	0.45442	RAVER2
19	30980001	31030000	0.454389	LOC112442638
19	30980001	31030000	0.454389	MYOCD
11	2140001	2190000	0.453241	GPAT2
11	2140001	2190000	0.453241	FAHD2A
10	61160001	61210000	0.45292	SECISBP2L
13	64160001	64210000	0.452564	ACSS2
13	64160001	64210000	0.452564	GGT7
3	74180001	74230000	0.451285	PTGER3
22	43680001	43730000	0.451241	DNAH12
22	53580001	53630000	0.451164	SACM1L
10	26260001	26310000	0.451089	LOC783225
10	26260001	26310000	0.451089	LOC783195
10	26260001	26310000	0.451089	LOC112448556
6	72060001	72110000	0.450926	SPINK2
6	72060001	72110000	0.450926	LOC112447194
11	62240001	62290000	0.45075	UGP2
7	54300001	54350000	0.45059	NR3C1
4	5440001	5490000	0.450507	FIGNL1
4	5440001	5490000	0.450507	DDC
22	53560001	53610000	0.450265	LOC107131699
22	53560001	53610000	0.450265	LOC104975590
22	53560001	53610000	0.450265	SLC6A20
18	36000001	36050000	0.449937	CDH1
9	33320001	33370000	0.449151	ROS1
21	33260001	33310000	0.447819	PTPN9
21	33260001	33310000	0.447819	SNUPN
12	21460001	21510000	0.447646	NEK5
2	85360001	85410000	0.446944	C2H2orf66
2	85360001	85410000	0.446944	GTF3C3
22	53040001	53090000	0.446872	CCR2
2	14300001	14350000	0.446703	PDE1A
5	78920001	78970000	0.446207	IPO8
9	65320001	65370000	0.446154	MRAP2
18	43820001	43870000	0.445707	PEPD
26	38600001	38650000	0.445685	FAM204A
19	47120001	47170000	0.445567	LOC112442682
19	47120001	47170000	0.445567	2023-03-10
8	7400001	7450000	0.445392	LOC112447870
8	6720001	6770000	0.445318	LOC112447936
8	6720001	6770000	0.445318	LOC101907004
5	8540001	8590000	0.445102	SYT1
2	126600001	126650000	0.444943	RPS6KA1
13	48060001	48110000	0.44488	TRMT6
4	5460001	5510000	0.444846	IKZF1
7	26900001	26950000	0.444003	2023-03-03
7	26900001	26950000	0.444003	C7H5orf63
15	80520001	80570000	0.443565	P2RX3
15	80520001	80570000	0.443565	SSRP1
15	80520001	80570000	0.443565	TNKS1BP1
15	80500001	80550000	0.443525	LOC104974336
1	42580001	42630000	0.443501	LOC789957
18	35900001	35950000	0.443397	ZFP90
13	64100001	64150000	0.443378	NCOA6
1	50220001	50270000	0.443311	CBLB
12	25860001	25910000	0.443155	NBEA
16	28460001	28510000	0.442606	LBR
19	58360001	58410000	0.442542	SLC39A11
11	61000001	61050000	0.44238	TMEM17
21	61380001	61430000	0.442037	PAPOLA
1	95180001	95230000	0.441842	LOC112447727
2	125540001	125590000	0.441805	STX12
2	125540001	125590000	0.441805	LOC112443661
2	125540001	125590000	0.441805	PPP1R8
13	57400001	57450000	0.441049	LOC112449314
13	57400001	57450000	0.441049	NELFCD
4	73260001	73310000	0.440952	ZNF804B
6	140001	190000	0.440841	APELA
4	103180001	103230000	0.440749	LOC112446426
4	103180001	103230000	0.440749	HIPK2
3	116980001	117030000	0.440578	LOC112446041
3	116980001	117030000	0.440578	PRLH
3	116980001	117030000	0.440578	RAB17
26	18860001	18910000	0.43959	ZFYVE27
26	18860001	18910000	0.43959	MARVELD1
15	51460001	51510000	0.439528	LOC507756
15	51460001	51510000	0.439528	LOC112441637
15	51460001	51510000	0.439528	LOC407148
1	6400001	6450000	0.4395	GRIK1
13	63080001	63130000	0.439313	E2F1
13	63080001	63130000	0.439313	C13H20orf144
6	102040001	102090000	0.438822	KLHL8
6	102040001	102090000	0.438822	AFF1
19	26300001	26350000	0.438492	ZFP3
19	26300001	26350000	0.438492	ZNF232
1	110800001	110850000	0.438261	LOC101902535
7	5740001	5790000	0.437877	GTPBP3
7	5740001	5790000	0.437877	PLVAP
7	5740001	5790000	0.437877	CCDC194
7	5740001	5790000	0.437877	LOC618737
3	119040001	119090000	0.437213	LOC782152
3	119040001	119090000	0.437213	LOC613418
3	119040001	119090000	0.437213	LOC112445899
17	28800001	28850000	0.437143	SCLT1
5	75500001	75550000	0.436866	TMPRSS6
15	22200001	22250000	0.436568	HSPB2
15	22200001	22250000	0.436568	CRYAB
12	25300001	25350000	0.436525	DCLK1
12	25300001	25350000	0.436525	SOHLH2
27	21340001	21390000	0.435869	TUSC3
19	47100001	47150000	0.435772	MRC2
20	10500001	10550000	0.435345	CCNB1
20	10500001	10550000	0.435345	CENPH
5	119460001	119510000	0.435203	MLC1
22	50120001	50170000	0.435002	GNAI2
13	39360001	39410000	0.434796	LOC101905154
11	11780001	11830000	0.434677	EXOC6B
3	63200001	63250000	0.434127	LOC112445881
4	72060001	72110000	0.433444	FAM221A
19	20040001	20090000	0.433104	KIAA0100
19	20040001	20090000	0.433104	LOC527796
19	20040001	20090000	0.433104	SPAG5
10	26620001	26670000	0.432871	PIP4P1
10	26620001	26670000	0.432871	LOC104973105
10	26620001	26670000	0.432871	LOC790312
10	26620001	26670000	0.432871	PNP
15	21580001	21630000	0.432715	LOC112441564
15	21580001	21630000	0.432715	COLCA2
16	51020001	51070000	0.432671	SSU72
16	51020001	51070000	0.432671	FNDC10
16	51020001	51070000	0.432671	MIB2
10	13320001	13370000	0.432113	ZWILCH
10	13320001	13370000	0.432113	LOC112448602
10	13320001	13370000	0.432113	LOC112448603
10	13320001	13370000	0.432113	LOC112448601
10	13320001	13370000	0.432113	LOC112448600
10	13320001	13370000	0.432113	RPL4
10	13320001	13370000	0.432113	SNAPC5
13	23920001	23970000	0.43185	ARMC3
7	65740001	65790000	0.431278	HAND1
20	62300001	62350000	0.430946	CTNND2
16	51040001	51090000	0.430788	ATAD3A
16	51040001	51090000	0.430788	TMEM240
10	26640001	26690000	0.430756	OSGEP
10	26640001	26690000	0.430756	APEX1
21	25580001	25630000	0.429806	KIAA1024
1	96000001	96050000	0.429693	TNIK
1	96000001	96050000	0.429693	LOC101905533
10	35800001	35850000	0.429594	LOC101905672
10	35800001	35850000	0.429594	BUB1B
15	21560001	21610000	0.429574	LOC112441609
15	21560001	21610000	0.429574	C15H11orf53
16	4340001	4390000	0.429332	EIF2D
16	4340001	4390000	0.429332	RASSF5
11	20040001	20090000	0.429329	CDC42EP3
10	26200001	26250000	0.429158	RNASE1
10	26200001	26250000	0.429158	LOC517093
26	18880001	18930000	0.428948	SFRP5
2	500001	550000	0.428752	OCA2
6	60001	110000	0.428731	LOC112447203
1	98400001	98450000	0.428564	LOC112447000
18	60300001	60350000	0.428387	LOC618289
13	61540001	61590000	0.428292	HCK
13	61540001	61590000	0.428292	CCM2L
7	5720001	5770000	0.428153	LOC112441507
7	5720001	5770000	0.428153	LOC100298356
1	64420001	64470000	0.428125	MAATS1
1	64420001	64470000	0.428125	COX17
7	25100001	25150000	0.427811	SLC27A6
4	80480001	80530000	0.427732	LOC112446480
17	28660001	28710000	0.427583	C17H4orf33
29	47920001	47970000	0.427486	SHANK2
7	17580001	17630000	0.427355	LOC508459
6	115440001	115490000	0.427207	LOC101902106
6	115440001	115490000	0.427207	RGS12
6	115440001	115490000	0.427207	HGFAC
7	52360001	52410000	0.426919	TAF7
7	52360001	52410000	0.426919	SLC25A2
28	8060001	8110000	0.426829	ARID4B
13	53920001	53970000	0.426819	LOC112449309
13	53920001	53970000	0.426819	ABHD16B
13	53920001	53970000	0.426819	TPD52L2
2	125220001	125270000	0.426745	PTAFR
11	440001	490000	0.426639	MERTK
13	63220001	63270000	0.426529	CHMP4B
16	51060001	51110000	0.42622	VWA1
13	48020001	48070000	0.425319	SHLD1
10	26240001	26290000	0.425033	BRB
16	51180001	51230000	0.42491	TAS1R3
16	51180001	51230000	0.42491	DVL1
11	50040001	50090000	0.424881	LOC112448795
11	50040001	50090000	0.424881	LOC112448794
16	5760001	5810000	0.42439	LOC514121
8	83520001	83570000	0.423976	CTSV
18	60480001	60530000	0.423937	LOC100336208
18	60480001	60530000	0.423937	LOC104968479
18	60480001	60530000	0.423937	LOC618456
25	27540001	27590000	0.423772	SEPT14
25	27540001	27590000	0.423772	OR7D4
25	27540001	27590000	0.423772	LOC783313
25	27540001	27590000	0.423772	AHSP
13	54040001	54090000	0.423578	STMN3
13	54040001	54090000	0.423578	RTEL1
13	54040001	54090000	0.423578	TNFRSF6B
13	54040001	54090000	0.423578	ARFRP1
13	54040001	54090000	0.423578	ZGPAT
17	28940001	28990000	0.422962	JADE1
17	28940001	28990000	0.422962	LOC101902922
13	39880001	39930000	0.421913	INSM1
12	25140001	25190000	0.421824	SPART
13	51540001	51590000	0.421509	ATRN
12	22680001	22730000	0.421175	COG6
4	69600001	69650000	0.421019	SNX10
13	57380001	57430000	0.420878	CTSZ
10	26280001	26330000	0.420823	LOC783267
1	51740001	51790000	0.420568	MIR2286
1	51740001	51790000	0.420568	LOC100848469
21	39200001	39250000	0.420001	FOXG1
25	25080001	25130000	0.419088	GTF3C1
6	68940001	68990000	0.419078	FIP1L1
6	66660001	66710000	0.418944	CNGA1
5	70300001	70350000	0.418403	CRY1
25	1400001	1450000	0.418371	MEIOB
25	2620001	2670000	0.418222	LOC112444363
25	2620001	2670000	0.418222	LOC539468
25	2620001	2670000	0.418222	LOC112444376
25	2620001	2670000	0.418222	LOC510257
25	2620001	2670000	0.418222	LOC112444375
25	2620001	2670000	0.418222	LOC614886
8	38320001	38370000	0.418125	UHRF2
3	32220001	32270000	0.417841	CEPT1
3	32220001	32270000	0.417841	DENND2D
14	37420001	37470000	0.417301	LOC112449517
19	28280001	28330000	0.417174	LOC101904013
19	28280001	28330000	0.417174	PIK3R6
19	28280001	28330000	0.417174	MFSD6L
16	4840001	4890000	0.417123	PFKFB2
16	4840001	4890000	0.417123	YOD1
16	4840001	4890000	0.417123	C16H1orf116
12	68040001	68090000	0.41699	GPC6
22	58480001	58530000	0.416968	NUP210
25	41600001	41650000	0.41646	LOC112444286
25	41600001	41650000	0.41646	UNCX
13	17920001	17970000	0.415621	LOC100297097
13	17920001	17970000	0.415621	PDSS1
10	13520001	13570000	0.415577	SMAD6
14	64160001	64210000	0.415388	SPAG1
19	27080001	27130000	0.41536	CHRNB1
19	27080001	27130000	0.41536	FGF11
19	27080001	27130000	0.41536	TMEM102
11	50060001	50110000	0.415335	TMSB10
1	52740001	52790000	0.414941	LOC112447297
1	52740001	52790000	0.414941	CD47
7	49640001	49690000	0.414602	GFRA3
7	49640001	49690000	0.414602	CDC23
11	62300001	62350000	0.413782	VPS54
26	18660001	18710000	0.413687	ZDHHC16
26	18660001	18710000	0.413687	EXOSC1
3	68720001	68770000	0.413601	ST6GALNAC3
20	240001	290000	0.413516	SPZ1
19	46680001	46730000	0.41344	LOC107131538
19	46680001	46730000	0.41344	LOC112442576
9	33080001	33130000	0.413431	NUS1
9	33080001	33130000	0.413431	LOC112448031
7	55580001	55630000	0.412598	KCTD16
6	68920001	68970000	0.41247	SCFD2
23	8280001	8330000	0.412427	LOC100126544
23	8280001	8330000	0.412427	HMGA1
22	58860001	58910000	0.412365	ACAD9
25	24640001	24690000	0.411917	C25H16orf82
25	24640001	24690000	0.411917	LOC112444347
15	61020001	61070000	0.411832	ARL14EP
13	54060001	54110000	0.411373	GMEB2
8	83760001	83810000	0.411334	ZNF484
2	85400001	85450000	0.411236	PGAP1
3	119620001	119670000	0.41077	COPS9
8	83380001	83430000	0.410391	AAED1
13	53940001	53990000	0.410156	ZBTB46
21	2360001	2410000	0.410128	LOC112443215
20	12920001	12970000	0.409884	MAST4
8	81960001	82010000	0.409695	FANCC
21	27360001	27410000	0.409414	MPHOSPH10
21	27360001	27410000	0.409414	MCEE
10	18460001	18510000	0.409252	THSD4
13	63120001	63170000	0.408674	PXMP4
16	35720001	35770000	0.408638	RGS7
10	60940001	60990000	0.40853	GALK2
11	2120001	2170000	0.407908	KCNIP3
3	52980001	53030000	0.407571	LOC112445879
25	33980001	34030000	0.407275	HIP1
13	61500001	61550000	0.407193	XKR7
27	25620001	25670000	0.407161	TNKS
7	51280001	51330000	0.407022	IGIP
13	200001	250000	0.406903	LOC616519
13	48080001	48130000	0.406743	MCM8
3	80560001	80610000	0.40655	LOC112446005
4	45640001	45690000	0.406522	LHFPL3
10	26500001	26550000	0.406307	LOC112448429
10	26500001	26550000	0.406307	LOC104973102
6	102160001	102210000	0.406296	HSD17B13
16	40540001	40590000	0.4061	LOC112441831
27	33000001	33050000	0.405836	LOC112444622
27	33000001	33050000	0.405836	PLPBP
27	33000001	33050000	0.405836	ERLIN2
4	68380001	68430000	0.405212	TAX1BP1
13	54020001	54070000	0.405109	LIME1
13	54020001	54070000	0.405109	SLC2A4RG
5	56980001	57030000	0.405076	LOC107132490
5	56980001	57030000	0.405076	PAN2
5	56980001	57030000	0.405076	MIR2432
5	56980001	57030000	0.405076	IL23A
5	56980001	57030000	0.405076	STAT2
5	56980001	57030000	0.405076	ApoN
5	56980001	57030000	0.405076	APOF
3	75540001	75590000	0.404259	LRRC7
10	86500001	86550000	0.404192	LOC112448568
4	99280001	99330000	0.403796	CNOT4
5	103380001	103430000	0.403615	C1R
7	107460001	107510000	0.403482	MIR2465
16	63920001	63970000	0.403077	SHCBP1L
16	63920001	63970000	0.403077	DHX9
7	51020001	51070000	0.402986	PSD2
7	17600001	17650000	0.402895	LOC112447357
13	39560001	39610000	0.402891	CRNKL1
13	39560001	39610000	0.402891	NAA20
7	57500001	57550000	0.402887	POU4F3
13	30200001	30250000	0.402882	ITGA8
28	34460001	34510000	0.402463	LOC112444769
27	7600001	7650000	0.402436	WDR17
27	7600001	7650000	0.402436	GPM6A
21	14580001	14630000	0.401886	ST8SIA2
17	69780001	69830000	0.401723	MORC2
17	69780001	69830000	0.401723	OSBP2
13	39580001	39630000	0.401716	CFAP61
16	71380001	71430000	0.401449	DTL
4	48940001	48990000	0.400965	LAMB1
4	48940001	48990000	0.400965	DLD
10	58940001	58990000	0.400932	GLDN
9	37120001	37170000	0.400454	LOC104969531
19	26580001	26630000	0.399935	PELP1
19	26580001	26630000	0.399935	MED11
19	26580001	26630000	0.399935	CXCL16
19	26580001	26630000	0.399935	ZMYND15
19	26580001	26630000	0.399935	TM4SF5
19	26600001	26650000	0.399901	ARRB2
4	76980001	77030000	0.399415	NUDCD3
19	51860001	51910000	0.399188	RPTOR
6	20001	70000	0.39874	LOC788476
16	51220001	51270000	0.398729	B3GALT6
16	51220001	51270000	0.398729	C1QTNF12
27	25640001	25690000	0.398302	DUSP4
7	49660001	49710000	0.398153	CDC25C
1	66980001	67030000	0.397987	PARP14
13	64000001	64050000	0.397922	TP53INP2
13	360001	410000	0.397473	LOC101905258
17	29520001	29570000	0.396825	LARP1B
17	29520001	29570000	0.396825	LOC112442022
6	66560001	66610000	0.39681	NFXL1
6	66560001	66610000	0.39681	LOC104968875
6	66560001	66610000	0.39681	CORIN
3	119060001	119110000	0.396807	LOC782114
13	64340001	64390000	0.396198	TRPC4AP
9	39820001	39870000	0.396093	METTL24
26	18720001	18770000	0.395994	ANKRD2
19	1280001	1330000	0.395811	CA10
13	23620001	23670000	0.395791	MIR2285K-2
25	41620001	41670000	0.395717	ZFAND2A
25	41620001	41670000	0.395717	LOC104968516
9	53640001	53690000	0.395263	FUT9
7	17620001	17670000	0.395191	VAV1
16	51080001	51130000	0.395163	ANKRD65
16	51080001	51130000	0.395163	TMEM88B
1	52540001	52590000	0.394965	LOC101910021
13	57100001	57150000	0.394952	ZNF831
4	46560001	46610000	0.394915	LOC104972031
29	10440001	10490000	0.394403	DLG2
15	66760001	66810000	0.39439	PRR5L
1	42800001	42850000	0.394357	GPR15
1	42800001	42850000	0.394357	LOC100848517
1	42800001	42850000	0.394357	CLDND1
14	30360001	30410000	0.3942	DNAJC5B
5	25020001	25070000	0.39368	LOC112446660
17	62500001	62550000	0.393172	GCN1
3	54580001	54630000	0.393025	LOC112445997
3	54580001	54630000	0.393025	GBP6
29	43520001	43570000	0.392381	SLC25A45
29	43520001	43570000	0.392381	TIGD3
29	43520001	43570000	0.392381	DPF2
29	43520001	43570000	0.392381	CDC42EP2
22	59020001	59070000	0.392139	LOC112443509
22	59020001	59070000	0.392139	ISY1
22	59020001	59070000	0.392139	RAB43
22	59020001	59070000	0.392139	GP9
16	3140001	3190000	0.392016	LOC112441811
16	3140001	3190000	0.392016	LEMD1
1	113420001	113470000	0.391763	ARHGEF26
18	13160001	13210000	0.391681	JPH3
5	56360001	56410000	0.391455	MYO1A
5	56360001	56410000	0.391455	NEMP1
24	43340001	43390000	0.391239	LDLRAD4
13	64360001	64410000	0.391117	EDEM2
18	43800001	43850000	0.39108	CEBPG
7	57420001	57470000	0.39095	RBM27
25	2680001	2730000	0.390651	LOC104970103
25	2680001	2730000	0.390651	MEFV
25	2680001	2730000	0.390651	LOC112444371
25	2680001	2730000	0.390651	ZNF200
29	50420001	50470000	0.390374	MIR2409
29	50420001	50470000	0.390374	AP2A2
6	66680001	66730000	0.390086	NIPAL1
3	26160001	26210000	0.390023	TTF2
18	8240001	8290000	0.389712	CMIP
27	24220001	24270000	0.38922	LOC112444587
27	24220001	24270000	0.38922	LONRF1
17	64920001	64970000	0.388513	PIWIL3
9	65860001	65910000	0.388081	THEMIS
19	20060001	20110000	0.387967	SUPT6H
19	20060001	20110000	0.387967	SDF2
13	57520001	57570000	0.387838	MIR296
13	57520001	57570000	0.387838	MIR6123
13	61420001	61470000	0.387614	PDRG1
13	61420001	61470000	0.387614	TTLL9
23	50860001	50910000	0.387596	LOC112443736
23	50860001	50910000	0.387596	MYLK4
23	50860001	50910000	0.387596	WRNIP1
18	60500001	60550000	0.387491	LOC101907041
22	44820001	44870000	0.387388	ERC2
3	49760001	49810000	0.387352	BCAR3
3	45220001	45270000	0.387145	MIR137
24	53960001	54010000	0.38697	DYNAP
24	53960001	54010000	0.38697	LOC100137989
4	31440001	31490000	0.386892	IL6
20	440001	490000	0.386651	SLIT3
11	50020001	50070000	0.386556	LOC112448961
1	53160001	53210000	0.386489	MYH15
19	47000001	47050000	0.386287	TLK2
22	43860001	43910000	0.386109	HESX1
22	43860001	43910000	0.386109	APPL1
2	125440001	125490000	0.386065	THEMIS2
6	72260001	72310000	0.386015	LOC101902029
19	16280001	16330000	0.38599	ASIC2
13	23460001	23510000	0.38597	SPAG6
5	107980001	108030000	0.38585	ERC1
16	4920001	4970000	0.385692	C4BPB
21	59940001	59990000	0.385646	DICER1
9	49320001	49370000	0.385551	ASCC3
9	41780001	41830000	0.385366	AFG1L
10	20520001	20570000	0.385309	C10H15orf59
10	20520001	20570000	0.385309	CD276
15	22080001	22130000	0.385292	LOC101906330
15	22080001	22130000	0.385292	PPP2R1B
14	13120001	13170000	0.385245	LOC112449574
4	98920001	98970000	0.384995	LOC100337457
4	98920001	98970000	0.384995	LOC112446423
4	98920001	98970000	0.384995	LOC514257
16	49800001	49850000	0.384607	PRDM16
17	4320001	4370000	0.384587	LOC101907174
17	4320001	4370000	0.384587	TRIM2
5	56960001	57010000	0.384576	TIMELESS
7	65720001	65770000	0.384436	SAP30L
14	70120001	70170000	0.384404	CDH17
5	103420001	103470000	0.384009	LPCAT3
3	7520001	7570000	0.384002	OLFML2B
6	115860001	115910000	0.383875	SH3BP2
6	115860001	115910000	0.383875	LOC112447215
6	115860001	115910000	0.383875	ADD1
19	51220001	51270000	0.383709	MIR3533
19	51220001	51270000	0.383709	ACTG1
19	51220001	51270000	0.383709	FSCN2
19	51220001	51270000	0.383709	FAAP100
19	51220001	51270000	0.383709	NPLOC4
25	1540001	1590000	0.383681	SYNGR3
25	1540001	1590000	0.383681	GFER
3	34160001	34210000	0.383105	SARS
16	51000001	51050000	0.383036	MMP23
16	51000001	51050000	0.383036	CDK11B
5	75520001	75570000	0.382242	IL2RB
16	5700001	5750000	0.382229	LOC100336868
5	25060001	25110000	0.382173	METAP2
22	44100001	44150000	0.381882	ARHGEF3
5	25080001	25130000	0.381776	USP44
25	1380001	1430000	0.381669	FAHD1
25	1380001	1430000	0.381669	HAGH
13	34220001	34270000	0.381524	ZNF438
22	58720001	58770000	0.38137	LOC112443507
25	34000001	34050000	0.381358	CCL26
13	61400001	61450000	0.380894	DUSP15
3	91320001	91370000	0.380818	TMEM61
3	91320001	91370000	0.380818	BSND
13	23440001	23490000	0.380672	BMI1
4	33680001	33730000	0.380442	GRM3
19	46600001	46650000	0.380197	LOC112442751
6	5680001	5730000	0.379879	LOC112447030
28	13840001	13890000	0.379814	LOC101905963
5	56380001	56430000	0.379651	TAC3
25	2700001	2750000	0.379289	TIGD7
25	2700001	2750000	0.379289	LOC107131807
25	2700001	2750000	0.379289	ZNF263
2	127120001	127170000	0.379184	STMN1
25	2540001	2590000	0.378935	ZSCAN10
21	23060001	23110000	0.378881	WHAMM
21	23060001	23110000	0.378881	FSD2
16	80100001	80150000	0.378485	PPP1R12B
16	80100001	80150000	0.378485	LOC104972797
16	80100001	80150000	0.378485	LOC112441777
16	80100001	80150000	0.378485	SYT2
6	115420001	115470000	0.378172	DOK7
5	69680001	69730000	0.37808	TCP11L2
12	86020001	86070000	0.378041	SOX1
13	39500001	39550000	0.377909	LOC101905046
13	39500001	39550000	0.377909	MIR2305
13	240001	290000	0.377834	LOC112441517
15	36180001	36230000	0.377827	SOX6
27	39320001	39370000	0.37782	LRRC3B
10	61040001	61090000	0.377655	COPS2
16	5780001	5830000	0.377366	LOC112441814
21	22980001	23030000	0.37672	LOC104975351
21	22980001	23030000	0.37672	AP3B2
1	155540001	155590000	0.376343	LOC101908237
13	280001	330000	0.376244	LOC784898
13	280001	330000	0.376244	LOC104968831
22	7560001	7610000	0.375941	LOC112443433
22	7560001	7610000	0.375941	FBXL2
9	80880001	80930000	0.375899	PEX3
17	63940001	63990000	0.375832	USP30
17	63940001	63990000	0.375832	ALKBH2
17	63940001	63990000	0.375832	UNG
17	63940001	63990000	0.375832	ACACB
14	56080001	56130000	0.375808	LOC101905702
9	69920001	69970000	0.375728	LOC101904601
18	6040001	6090000	0.375468	LOC112442190
29	48860001	48910000	0.375394	LOC112444897
29	48860001	48910000	0.375394	KCNQ1
20	10080001	10130000	0.375328	SMN2
20	10080001	10130000	0.375328	LOC100847365
20	10080001	10130000	0.375328	SERF1A
20	10080001	10130000	0.375328	BDP1
3	35560001	35610000	0.375079	VAV3
3	17020001	17070000	0.375067	LOC112445860
10	100320001	100370000	0.374797	EML5
7	55220001	55270000	0.374769	YIPF5
22	55280001	55330000	0.374168	ATG7
1	155520001	155570000	0.374138	LOC112448155
1	155520001	155570000	0.374138	SATB1
21	64740001	64790000	0.374027	LOC112443168
21	64740001	64790000	0.374027	EML1
16	41280001	41330000	0.373935	VPS13D
8	38720001	38770000	0.373604	KIAA2026
7	68940001	68990000	0.373455	CYFIP2
4	98800001	98850000	0.373431	WDR91
4	98800001	98850000	0.373431	CYREN
4	98800001	98850000	0.373431	TMEM140
17	62520001	62570000	0.373207	PXN
17	62520001	62570000	0.373207	RPLP0
17	62520001	62570000	0.373207	LOC101902407
8	38960001	39010000	0.373206	RIC1
26	18600001	18650000	0.372732	PGAM1
6	81040001	81090000	0.372728	EPHA5
3	119080001	119130000	0.372615	LOC523582
16	51100001	51150000	0.37261	AURKAIP1
16	51100001	51150000	0.37261	CCNL2
16	51100001	51150000	0.37261	MRPL20
26	4720001	4770000	0.37259	PCDH15
10	13440001	13490000	0.372587	LOC112441475
2	59080001	59130000	0.372551	LOC107132262
21	26780001	26830000	0.372447	LOC107131604
21	26780001	26830000	0.372447	LOC112443134
21	26780001	26830000	0.372447	MESD
21	26780001	26830000	0.372447	CEMIP
7	17540001	17590000	0.372384	LOC518134
23	12440001	12490000	0.372108	LOC112443768
23	12440001	12490000	0.372108	BTBD9
24	42000001	42050000	0.372065	LOC112444170
24	42000001	42050000	0.372065	LOC104975774
17	71200001	71250000	0.372052	SMARCB1
17	71200001	71250000	0.372052	MMP11
17	71200001	71250000	0.372052	LOC101909384
17	71200001	71250000	0.372052	CHCHD10
17	71200001	71250000	0.372052	C17H22orf15
17	71200001	71250000	0.372052	VPREB3
17	71200001	71250000	0.372052	ZNF70
17	71200001	71250000	0.372052	LOC101903757
4	46540001	46590000	0.371617	SRPK2
9	65240001	65290000	0.371613	CEP162
22	5760001	5810000	0.371582	LOC112443554
25	41640001	41690000	0.371532	C25H7orf50
13	22700001	22750000	0.371467	CASC10
19	24700001	24750000	0.37131	ANKFY1
19	24700001	24750000	0.37131	CYB5D2
19	24700001	24750000	0.37131	ZZEF1
24	60300001	60350000	0.371237	RNF152
5	70140001	70190000	0.370741	RIC8B
13	63140001	63190000	0.37048	ZNF341
11	19860001	19910000	0.370114	LOC112448958
13	23420001	23470000	0.369994	COMMD3
18	24580001	24630000	0.369988	CES5A
2	131660001	131710000	0.369907	EIF4G3
6	68960001	69010000	0.369613	LNX1
4	31500001	31550000	0.369602	TOMM7
19	35500001	35550000	0.36955	UTP18
11	10600001	10650000	0.369511	TET3
17	29020001	29070000	0.36932	LOC100140839
3	119100001	119150000	0.369315	LOC789457
8	38300001	38350000	0.369015	LOC101906397
8	38300001	38350000	0.369015	GLDC
12	25240001	25290000	0.36898	CCDC169
13	64280001	64330000	0.368971	MIR499
13	64280001	64330000	0.368971	MYH7B
16	5800001	5850000	0.368953	LOC112441501
20	38160001	38210000	0.368893	LOC525484
20	38160001	38210000	0.368893	UGT3A2
19	46360001	46410000	0.368861	ITGB3
13	28220001	28270000	0.368343	LOC112449272
13	28220001	28270000	0.368343	BEND7
11	700001	750000	0.368273	LOC100299995
7	27560001	27610000	0.368168	LOC104969133
13	62900001	62950000	0.368084	SNTA1
20	35160001	35210000	0.368079	FYB1
16	2960001	3010000	0.367974	TMCC2
16	2960001	3010000	0.367974	DSTYK
16	3160001	3210000	0.367864	MIR135B
6	66980001	67030000	0.367408	TEC
16	63880001	63930000	0.367156	LOC101905857
16	63880001	63930000	0.367156	NPL
13	57320001	57370000	0.366825	TUBB1
13	57320001	57370000	0.366825	ATP5F1E
13	57320001	57370000	0.366825	PRELID3B
20	10220001	10270000	0.366662	MIR7858
20	10220001	10270000	0.366662	OCLN
20	10220001	10270000	0.366662	GTF2H2
4	10240001	10290000	0.366196	LOC112446321
25	1420001	1470000	0.366179	LOC112444337
1	130180001	130230000	0.366128	FOXL2
26	22000001	22050000	0.366003	LOC112441483
26	22000001	22050000	0.366003	LBX1
5	105940001	105990000	0.365719	LOC112446627
4	65660001	65710000	0.365678	GARS
4	65660001	65710000	0.365678	CRHR2
18	60400001	60450000	0.365667	LOC101906367
26	18840001	18890000	0.365358	AVPI1
26	18840001	18890000	0.365358	LOC104975960
26	18840001	18890000	0.365358	PI4K2A
22	56440001	56490000	0.365177	RAF1
21	23140001	23190000	0.365098	HOMER2
1	98380001	98430000	0.364919	LOC104970974
13	64240001	64290000	0.364658	GSS
17	63980001	64030000	0.364601	SVOP
11	460001	510000	0.364483	LOC112448914
13	64440001	64490000	0.364141	MMP24
13	64440001	64490000	0.364141	PROCR
18	32800001	32850000	0.363935	CDH11
4	102940001	102990000	0.363921	KLRG2
4	102940001	102990000	0.363921	LOC516355
26	44260001	44310000	0.36383	EEF1AKMT2
26	44260001	44310000	0.36383	FAM53B
2	64960001	65010000	0.363818	GPR39
2	130860001	130910000	0.363732	HSPG2
14	69620001	69670000	0.362984	LOC101907668
3	19500001	19550000	0.362871	LOC112446070
3	19500001	19550000	0.362871	ZNF687
3	19500001	19550000	0.362871	PI4KB
18	14060001	14110000	0.362642	CBFA2T3
7	41540001	41590000	0.362443	LOC787963
7	41540001	41590000	0.362443	LOC787946
10	26380001	26430000	0.362111	ANG2
10	26380001	26430000	0.362111	ANG
10	26380001	26430000	0.362111	RNASE4
12	35440001	35490000	0.361964	MICU2
15	42780001	42830000	0.361713	SBF2
7	48760001	48810000	0.361672	SPOCK1
18	60320001	60370000	0.361413	LOC785408
20	280001	330000	0.361402	MIR103-1
20	280001	330000	0.361402	PANK3
10	35740001	35790000	0.361297	BMF
18	24940001	24990000	0.361114	HERPUD1
18	24940001	24990000	0.361114	SLC12A3
5	65620001	65670000	0.36084	GNPTAB
13	17900001	17950000	0.360832	ABI1
4	77100001	77150000	0.360767	GCK
18	14560001	14610000	0.360623	FANCA
18	14560001	14610000	0.360623	ZNF276
18	14560001	14610000	0.360623	VPS9D1
18	14560001	14610000	0.360623	SPATA2L
18	14560001	14610000	0.360623	CDK10
18	14560001	14610000	0.360623	LOC104974758
18	14560001	14610000	0.360623	SPATA33
8	83300001	83350000	0.360543	CDC14B
27	32980001	33030000	0.360134	ZNF703
13	32200001	32250000	0.360109	MRC1
13	32200001	32250000	0.360109	TMEM236
1	76660001	76710000	0.36004	IL1RAP
2	131040001	131090000	0.359957	LOC112443677
2	131040001	131090000	0.359957	USP48
10	35620001	35670000	0.359908	EIF2AK4
7	52480001	52530000	0.359791	LOC101904103
18	24800001	24850000	0.359714	NUP93
9	38620001	38670000	0.359674	FYN
22	59000001	59050000	0.359585	EFCC1
17	13420001	13470000	0.359489	HHIP
19	36800001	36850000	0.359289	KAT7
19	36800001	36850000	0.359289	TAC4
1	44560001	44610000	0.359141	TBC1D23
9	9540001	9590000	0.359105	FAM135A
9	53140001	53190000	0.359084	FHL5
21	27380001	27430000	0.358977	FAN1
1	26480001	26530000	0.358918	ROBO1
1	95420001	95470000	0.358767	LOC101904810
4	69520001	69570000	0.358736	LOC112446397
20	35140001	35190000	0.358569	LOC112443005
20	35140001	35190000	0.358569	C9
10	26340001	26390000	0.358541	RNASE6
22	49440001	49490000	0.358525	DOCK3
8	38360001	38410000	0.35841	LOC101902321
25	41660001	41710000	0.358405	GPER1
8	84340001	84390000	0.358379	FGD3
8	84340001	84390000	0.358379	LOC107132718
3	16860001	16910000	0.358337	S100A7
6	67480001	67530000	0.358167	OCIAD2
6	67480001	67530000	0.358167	OCIAD1
1	155560001	155610000	0.358141	LOC112448186
3	19520001	19570000	0.358036	PSMD4
15	4540001	4590000	0.357886	LOC112441601
25	100001	150000	0.357819	IL9R
25	100001	150000	0.357819	MPG
25	100001	150000	0.357819	RHBDF1
25	100001	150000	0.357819	SNRNP25
25	100001	150000	0.357819	POLR3K
18	1580001	1630000	0.357762	COG4
18	1580001	1630000	0.357762	LOC112442442
18	1580001	1630000	0.357762	LOC112442441
18	1580001	1630000	0.357762	MIR2324
18	1580001	1630000	0.357762	SF3B3
9	48540001	48590000	0.357673	GRIK2
19	26720001	26770000	0.357224	ALOX12E
4	33740001	33790000	0.357197	LOC112446368
5	70180001	70230000	0.356866	TMEM263
8	69540001	69590000	0.356614	PIWIL2
19	13920001	13970000	0.356317	DDX52
15	18620001	18670000	0.356186	DDX10
8	760001	810000	0.355987	LOC112447764
25	26620001	26670000	0.355873	ITGAL
13	12140001	12190000	0.355783	NUDT5
13	12140001	12190000	0.355783	CDC123
13	11380001	11430000	0.355703	LOC112449359
13	11380001	11430000	0.355703	LOC100337293
3	30660001	30710000	0.355635	ST7L
3	30660001	30710000	0.355635	CAPZA1
2	126320001	126370000	0.355577	ZDHHC18
2	126320001	126370000	0.355577	SFN
2	126320001	126370000	0.355577	GPN2
2	126320001	126370000	0.355577	GPATCH3
22	58900001	58950000	0.355499	KIAA1257
14	10880001	10930000	0.355412	LOC112449605
2	126760001	126810000	0.355263	CD52
2	126760001	126810000	0.355263	CRYBG2
2	126760001	126810000	0.355263	ZNF683
10	35820001	35870000	0.355253	PAK6
10	102560001	102610000	0.355154	RPS6KA5
6	113200001	113250000	0.354885	BLOC1S4
20	3020001	3070000	0.354878	RANBP17
4	71860001	71910000	0.354871	LOC112446398
17	62480001	62530000	0.354825	LOC104974669
17	62480001	62530000	0.354825	RAB35
19	18860001	18910000	0.354732	LOC112442614
19	18860001	18910000	0.354732	NF1
2	16320001	16370000	0.354674	LOC112442542
16	30360001	30410000	0.354673	LOC112441825
19	26620001	26670000	0.35458	LOC112442630
19	26620001	26670000	0.35458	MIR2338
13	31520001	31570000	0.354485	TRDMT1
13	31520001	31570000	0.354485	CUBN
22	50080001	50130000	0.354445	SEMA3B
3	26100001	26150000	0.354438	TRIM45
19	31120001	31170000	0.354168	LOC104975039
4	38960001	39010000	0.353958	HGF
11	91600001	91650000	0.353733	LOC112448885
20	36980001	37030000	0.353719	NUP155
26	18940001	18990000	0.353662	LOC101905123
5	24700001	24750000	0.35365	NDUFA12
7	57380001	57430000	0.3536	LARS
10	49440001	49490000	0.3535	LOC104973153
10	49440001	49490000	0.3535	RORA
5	70520001	70570000	0.353469	LOC112446722
6	5700001	5750000	0.353421	PDE5A
18	21000001	21050000	0.353368	TOX3
2	62320001	62370000	0.353327	ACMSD
2	62320001	62370000	0.353327	CCNT2
13	54080001	54130000	0.353317	PTK6
13	54080001	54130000	0.353317	SRMS
13	54080001	54130000	0.353317	FNDC11
4	26600001	26650000	0.353273	HDAC9
22	11000001	11050000	0.353248	ITGA9
12	70700001	70750000	0.352979	LOC523431
12	70700001	70750000	0.352979	LOC101906567
22	59040001	59090000	0.352945	CNBP
9	10580001	10630000	0.352841	LOC107132752
18	55140001	55190000	0.352695	SULT2B1
18	55140001	55190000	0.352695	LMTK3
18	55140001	55190000	0.352695	CYTH2
6	67820001	67870000	0.352562	LRRC66
8	38940001	38990000	0.352503	ERMP1
5	115760001	115810000	0.352483	SMC1B
17	4280001	4330000	0.352363	MND1
1	42560001	42610000	0.352314	LOC783995
17	69820001	69870000	0.352256	TUG1
19	27100001	27150000	0.352047	SLC35G6
19	27100001	27150000	0.352047	ZBTB4
13	22120001	22170000	0.352037	NEBL
5	65660001	65710000	0.35195	DRAM1
5	65660001	65710000	0.35195	LOC101902154
2	126780001	126830000	0.351836	UBXN11
2	132300001	132350000	0.351588	VWA5B1
11	28420001	28470000	0.351128	PRKCE
3	119120001	119170000	0.350935	LOC112445901
3	119120001	119170000	0.350935	LOC112445900
28	43700001	43750000	0.350802	SLC18A3
28	43700001	43750000	0.350802	LOC112444782
28	43700001	43750000	0.350802	ERCC6
16	50000001	50050000	0.350631	ACTRT2
6	69540001	69590000	0.350476	CHIC2
22	59080001	59130000	0.350442	LOC101904705
8	1420001	1470000	0.350367	NEK1
20	10180001	10230000	0.350256	NAIP
13	34160001	34210000	0.349758	LOC101903056
18	55740001	55790000	0.349757	SLC6A16
18	55740001	55790000	0.349757	LOC785933
19	9620001	9670000	0.349558	LOC101906048
19	9620001	9670000	0.349558	RAD51C
19	9620001	9670000	0.349558	LOC112442818
19	9620001	9670000	0.349558	LOC112442807
19	9620001	9670000	0.349558	LOC112442795
19	9620001	9670000	0.349558	MGC137055
19	9620001	9670000	0.349558	LOC112442784
19	9620001	9670000	0.349558	TEX14
10	61240001	61290000	0.349161	SHC4
17	6720001	6770000	0.349143	LOC100336104
17	6720001	6770000	0.349143	RPS3A
7	68780001	68830000	0.349087	MED7
7	68780001	68830000	0.349087	HAVCR2
9	58520001	58570000	0.34898	LOC101902249
5	65520001	65570000	0.348975	SYCP3
5	65520001	65570000	0.348975	CHPT1
3	32200001	32250000	0.348889	LOC107132298
18	60380001	60430000	0.348833	LOC112442374
4	55800001	55850000	0.348719	LSMEM1
1	42780001	42830000	0.348521	OR5K1
22	46340001	46390000	0.348418	CACNA2D3
25	23780001	23830000	0.348413	HS3ST4
2	97020001	97070000	0.348401	LOC112442978
2	97020001	97070000	0.348401	LOC112443697
3	74160001	74210000	0.348329	MIR186
3	74160001	74210000	0.348329	ZRANB2
19	20020001	20070000	0.348092	ALDOC
19	20020001	20070000	0.348092	PIGS
21	23000001	23050000	0.347846	LOC112443331
21	23000001	23050000	0.347846	LOC101902705
1	107360001	107410000	0.347728	LOC511229
25	28560001	28610000	0.347624	LOC112444311
3	91900001	91950000	0.347556	SSBP3
13	28240001	28290000	0.347551	PRPF18
16	40760001	40810000	0.347491	LOC112441832
12	25100001	25150000	0.347453	CCNA1
10	1720001	1770000	0.347319	EPB41L4A
6	180001	230000	0.347207	LOC101905490
8	24320001	24370000	0.347182	LOC112447881
23	50600001	50650000	0.346849	LOC617406
23	50600001	50650000	0.346849	LOC100848642
23	50600001	50650000	0.346849	LOC112443728
23	50600001	50650000	0.346849	NQO2
23	50600001	50650000	0.346849	LOC107131763
21	21580001	21630000	0.346841	GDPGP1
21	21580001	21630000	0.346841	CIB1
21	21580001	21630000	0.346841	SEMA4B
2	62300001	62350000	0.346545	MAP3K19
5	70200001	70250000	0.346528	MTERF2
3	7840001	7890000	0.34646	FCRLB
3	7840001	7890000	0.34646	DUSP12
3	7840001	7890000	0.34646	ATF6
8	38780001	38830000	0.346354	MLANA
18	7460001	7510000	0.346235	CDYL2
2	73400001	73450000	0.346221	TSN
17	43560001	43610000	0.3461	GUCY1A1
17	43560001	43610000	0.3461	GUCY1B1
18	13180001	13230000	0.346074	KLHDC4
13	22920001	22970000	0.345851	DNAJC1
16	49960001	50010000	0.345282	LOC100848883
13	30120001	30170000	0.345153	LOC112449274
19	9600001	9650000	0.345138	LOC112442866
19	9600001	9650000	0.345138	LOC112442863
19	9600001	9650000	0.345138	LOC112442868
19	45680001	45730000	0.34488	LOC112442878
18	55120001	55170000	0.344874	KCNJ14
18	55120001	55170000	0.344874	GRWD1
18	55120001	55170000	0.344874	LOC112442351
18	55120001	55170000	0.344874	GRIN2D
18	5200001	5250000	0.344823	CLEC3A
5	98080001	98130000	0.34465	ETV6
20	36800001	36850000	0.344603	WDR70
13	58820001	58870000	0.344541	SPO11
5	119520001	119570000	0.344536	SELENOO
5	119520001	119570000	0.344536	LOC112446795
5	119520001	119570000	0.344536	TRABD
5	119520001	119570000	0.344536	LOC101904344
14	61640001	61690000	0.34451	LOC107133128
5	98340001	98390000	0.344343	LOC112446741
5	98340001	98390000	0.344343	LOC112446828
8	38380001	38430000	0.344197	LOC101902389
5	56200001	56250000	0.344038	LRP1
5	56200001	56250000	0.344038	NXPH4
5	56200001	56250000	0.344038	SHMT2
5	56200001	56250000	0.344038	NDUFA4L2
5	56200001	56250000	0.344038	LOC112446706
5	56200001	56250000	0.344038	LOC112446707
24	460001	510000	0.343893	LOC515578
24	460001	510000	0.343893	RBFA
24	460001	510000	0.343893	ADNP2
19	47640001	47690000	0.343797	LOC107131534
19	47640001	47690000	0.343797	TANC2
2	122860001	122910000	0.343679	MATN1
2	62120001	62170000	0.343409	RAB3GAP1
2	59100001	59150000	0.343276	HNMT
25	220001	270000	0.34327	LUC7L
25	220001	270000	0.34327	HBQ1
25	220001	270000	0.34327	HBA1
18	2160001	2210000	0.343196	FA2H
14	69500001	69550000	0.343161	INTS8
24	21740001	21790000	0.34314	ZSCAN30
24	21740001	21790000	0.34314	ZNF397
26	18740001	18790000	0.342941	C26H10orf62
26	18740001	18790000	0.342941	HOGA1
20	10480001	10530000	0.342885	LOC101902030
16	3100001	3150000	0.342856	KLHDC8A
1	107400001	107450000	0.342848	IL12A
13	820001	870000	0.342837	LOC112449369
17	11580001	11630000	0.342775	LOC112442098
17	11580001	11630000	0.342775	TTC29
13	40900001	40950000	0.342769	PAX1
1	50060001	50110000	0.342762	ALCAM
15	29700001	29750000	0.342504	ABCG4
15	29700001	29750000	0.342504	HINFP
16	4640001	4690000	0.34242	FCMR
16	4640001	4690000	0.34242	IL24
16	4640001	4690000	0.34242	IL20
6	66760001	66810000	0.342313	TXK
13	51520001	51570000	0.34194	GFRA4
13	51520001	51570000	0.34194	ADAM33
16	16380001	16430000	0.341912	LOC112441933
1	42700001	42750000	0.34179	LOC785848
1	42700001	42750000	0.34179	LOC785875
19	21140001	21190000	0.34142	EFCAB5
15	29300001	29350000	0.341404	TREH
15	29300001	29350000	0.341404	PHLDB1
21	46060001	46110000	0.341345	LOC101907487
5	104720001	104770000	0.341308	LOC104972566
5	104720001	104770000	0.341308	NTF3
18	43440001	43490000	0.341189	GPATCH1
18	43440001	43490000	0.341189	LOC112442308
18	43440001	43490000	0.341189	RHPN2
7	18900001	18950000	0.341111	PTPRS
6	71400001	71450000	0.341075	CEP135
8	82820001	82870000	0.340994	LOC112447829
8	82820001	82870000	0.340994	LOC112447893
25	28700001	28750000	0.340813	CALN1
2	122840001	122890000	0.340793	LOC104971336
5	69520001	69570000	0.340769	NUAK1
11	85140001	85190000	0.340736	LOC104973452
16	5520001	5570000	0.340711	LOC100138386
9	66460001	66510000	0.340629	PTPRK
29	50400001	50450000	0.340547	LOC101903030
29	50400001	50450000	0.340547	MUC6
27	27160001	27210000	0.340219	WRN
5	111240001	111290000	0.340218	ENTHD1
3	31400001	31450000	0.340208	KCND3
10	27780001	27830000	0.340136	LOC785623
10	27780001	27830000	0.340136	LOC785647
10	27780001	27830000	0.340136	LOC785683
16	5400001	5450000	0.340057	CR2
22	59100001	59150000	0.339992	COPG1
23	16980001	17030000	0.339927	TJAP1
23	16980001	17030000	0.339927	DLK2
23	16980001	17030000	0.339927	ABCC10
22	43840001	43890000	0.339701	ASB14
8	6020001	6070000	0.339609	LOC112447766
23	3300001	3350000	0.3394	DST
2	320001	370000	0.339388	LGSN
16	28060001	28110000	0.339327	LOC785251
10	13420001	13470000	0.339191	LCTL
2	126620001	126670000	0.339069	DHDDS
2	126620001	126670000	0.339069	HMGN2
19	36780001	36830000	0.339044	LOC104975064
19	26700001	26750000	0.338899	ALOX15
22	46020001	46070000	0.338866	LRTM1
28	9160001	9210000	0.338731	LGALS8
22	22360001	22410000	0.338577	LOC104975528
8	99080001	99130000	0.338366	PTPN3
14	64180001	64230000	0.338343	FBXO43
14	64180001	64230000	0.338343	POLR2K
14	35140001	35190000	0.33829	EYA1
2	126860001	126910000	0.338244	CATSPER4
2	126860001	126910000	0.338244	CEP85
22	7580001	7630000	0.338236	LOC112443565
5	56400001	56450000	0.338111	GPR182
5	56400001	56450000	0.338111	ZBTB39
27	3020001	3070000	0.338085	CSMD1
5	72240001	72290000	0.337933	LARGE1
17	29060001	29110000	0.337903	LOC112442021
22	53020001	53070000	0.337789	LOC112443490
22	53020001	53070000	0.337789	CCR5
16	17740001	17790000	0.337338	LOC529930
3	26080001	26130000	0.337298	LOC112445964
5	119440001	119490000	0.337046	TTLL8
21	64560001	64610000	0.336988	CCDC85C
3	119640001	119690000	0.336882	OTOS
10	26180001	26230000	0.336776	LOC112448555
6	69840001	69890000	0.336724	LOC112447211
3	119300001	119350000	0.336486	LOC530175
3	119300001	119350000	0.336486	LOC615000
3	119300001	119350000	0.336486	LOC615009
3	16780001	16830000	0.336338	S100A5
3	16780001	16830000	0.336338	S100A4
3	16780001	16830000	0.336338	S100A3
3	16780001	16830000	0.336338	S100A2
1	79640001	79690000	0.336184	SST
1	110620001	110670000	0.336092	LEKR1
5	48520001	48570000	0.336034	LEMD3
20	540001	590000	0.335795	MIR218-2
23	50580001	50630000	0.33579	RIPK1
19	56220001	56270000	0.335637	NUP85
19	56220001	56270000	0.335637	GGA3
19	56220001	56270000	0.335637	MRPS7
19	56220001	56270000	0.335637	MIF4GD
4	102820001	102870000	0.335499	UBN2
8	63960001	64010000	0.335393	COL15A1
16	4360001	4410000	0.335341	LOC100847410
25	2640001	2690000	0.335068	LOC538941
26	51800001	51850000	0.334651	DPYSL4
26	51800001	51850000	0.334651	JAKMIP3
8	85760001	85810000	0.334403	SPTLC1
17	57580001	57630000	0.334183	KSR2
19	33560001	33610000	0.334182	SPECC1
22	56420001	56470000	0.334056	TMEM40
13	63200001	63250000	0.334007	LOC112449328
8	83120001	83170000	0.333943	HABP4
1	69940001	69990000	0.33387	OSBPL11
1	69940001	69990000	0.33387	SNX4
14	20240001	20290000	0.333786	SNTG1
5	105440001	105490000	0.333722	NDUFA9
5	105440001	105490000	0.333722	GALNT8
7	40880001	40930000	0.333593	OR2G2
7	40880001	40930000	0.333593	GCSAML
19	41020001	41070000	0.333564	KRT20
19	41020001	41070000	0.333564	KRT12
1	67020001	67070000	0.333535	HSPBAP1
10	78320001	78370000	0.333401	LOC112448514
10	78320001	78370000	0.333401	LOC112448513
3	119280001	119330000	0.33331	LOC782255
29	45760001	45810000	0.333194	LOC112444893
29	45760001	45810000	0.333194	C29H11orf24
4	102840001	102890000	0.333186	FMC1
7	68680001	68730000	0.333011	LOC101905257
9	50480001	50530000	0.333006	FAXC
19	28260001	28310000	0.332979	CCDC42
13	49160001	49210000	0.332948	BMP2
26	23860001	23910000	0.332872	PCGF6
26	23860001	23910000	0.332872	INA
21	29300001	29350000	0.332859	LOC112443139
12	36160001	36210000	0.332839	ZMYM2
8	3940001	3990000	0.332682	GALNTL6
10	53760001	53810000	0.332523	MNS1
10	53760001	53810000	0.332523	ZNF280D
18	13020001	13070000	0.332435	LOC112442245
18	13020001	13070000	0.332435	ZCCHC14
21	26820001	26870000	0.332432	CFAP161
21	26820001	26870000	0.332432	TLNRD1
8	38680001	38730000	0.332367	RANBP6
2	47740001	47790000	0.332209	MBD5
26	18760001	18810000	0.332162	MORN4
4	6100001	6150000	0.332155	LOC101904266
4	6100001	6150000	0.332155	VWC2
22	48060001	48110000	0.331923	ITIH1
22	48060001	48110000	0.331923	ITIH3
22	48060001	48110000	0.331923	ITIH4

## Sheet: Table S9
Supplementary Table 9. Summary of genes from XP-EHH in Xiangnan cattle (compared to Indian indicine).
Chrom	Starting position	Ending position	XP-EHH	Gene
5	24660001	24710000	4.75	NDUFA12
5	24680001	24730000	4.53	NR2C1
5	24800001	24850000	4.34	FGD6
9	65260001	65310000	4.01	MRAP2
5	65540001	65590000	3.91	SYCP3
5	65540001	65590000	3.91	CHPT1
4	77040001	77090000	3.89	CAMK2B
28	34460001	34510000	3.77	LOC112444769
5	25000001	25050000	3.63	LOC112446660
11	200001	250000	3.59	FBLN7
11	200001	250000	3.59	ZC3H8
2	126340001	126390000	3.56	ZDHHC18
2	126340001	126390000	3.56	SFN
21	26800001	26850000	3.54	TLNRD1
19	16260001	16310000	3.46	ASIC2
4	5420001	5470000	3.43	FIGNL1
13	30140001	30190000	3.43	LOC112449274
19	46860001	46910000	3.42	LOC112442681
19	46860001	46910000	3.42	METTL2A
19	46860001	46910000	3.42	EFCAB3
11	820001	870000	3.42	LOC112448732
9	65180001	65230000	3.41	CEP162
19	46620001	46670000	3.4	LOC107131395
2	126320001	126370000	3.39	GPN2
2	126320001	126370000	3.39	GPATCH3
2	53100001	53150000	3.38	ARHGAP15
1	52940001	52990000	3.38	IFT57
2	16300001	16350000	3.35	LOC112442542
29	48860001	48910000	3.34	LOC112444897
29	48860001	48910000	3.34	KCNQ1
9	33460001	33510000	3.33	VGLL2
13	30280001	30330000	3.33	MINDY3
19	46880001	46930000	3.32	TLK2
11	700001	750000	3.31	LOC100299995
4	77080001	77130000	3.3	YKT6
24	61020001	61070000	3.3	PHLPP1
24	61020001	61070000	3.3	LOC112444164
2	126360001	126410000	3.29	ARID1A
2	126360001	126410000	3.29	PIGV
19	15440001	15490000	3.29	TMEM132E
1	52960001	53010000	3.29	HHLA2
10	26200001	26250000	3.28	LOC517093
28	5840001	5890000	3.27	NTPCR
7	51760001	51810000	3.26	HARS
7	51760001	51810000	3.26	DND1
7	51760001	51810000	3.26	WDR55
4	59900001	59950000	3.26	ELMO1
17	4300001	4350000	3.26	LOC101907174
17	4300001	4350000	3.26	TRIM2
7	52620001	52670000	3.25	DIAPH1
13	39600001	39650000	3.25	NAA20
13	39500001	39550000	3.25	LOC101905046
13	39500001	39550000	3.25	MIR2305
13	39500001	39550000	3.25	RIN2
10	26220001	26270000	3.25	RNASE1
13	30240001	30290000	3.22	ITGA8
10	26240001	26290000	3.22	LOC783225
10	26240001	26290000	3.22	LOC783195
10	26240001	26290000	3.22	LOC112448556
10	26240001	26290000	3.22	BRB
10	60400001	60450000	3.21	LOC112448487
10	60400001	60450000	3.21	LOC112448488
10	60400001	60450000	3.21	ATP8B4
10	47900001	47950000	3.21	C2CD4B
7	51740001	51790000	3.2	IK
7	51740001	51790000	3.2	NDUFA2
7	51740001	51790000	3.2	TMCO6
7	51740001	51790000	3.2	CD14
7	51740001	51790000	3.2	LOC112447434
7	51740001	51790000	3.2	LOC509618
7	51740001	51790000	3.2	LOC112447523
7	51740001	51790000	3.2	SLC35A4
5	65640001	65690000	3.2	GNPTAB
5	111280001	111330000	3.2	GRAP2
15	22160001	22210000	3.19	ALG9
21	26780001	26830000	3.18	LOC107131604
21	26780001	26830000	3.18	LOC112443134
21	26780001	26830000	3.18	MESD
10	58640001	58690000	3.18	LYSMD2
4	16620001	16670000	3.17	NXPH1
4	5400001	5450000	3.16	DDC
19	46600001	46650000	3.16	LOC112442751
19	46600001	46650000	3.16	LOC112442750
9	65160001	65210000	3.15	LOC101907581
10	58660001	58710000	3.15	SCG3
7	49060001	49110000	3.14	MIR874
7	49060001	49110000	3.14	KLHL3
28	5880001	5930000	3.14	PCNX2
2	126960001	127010000	3.14	PDIK1L
15	22180001	22230000	3.14	C15H11orf1
15	22180001	22230000	3.14	FDXACB1
4	28780001	28830000	3.13	MACC1
20	38140001	38190000	3.11	UGT3A2
20	38140001	38190000	3.11	LMBRD2
9	65460001	65510000	3.1	CYB5R4
4	76940001	76990000	3.1	LOC104972146
4	76940001	76990000	3.1	NUDCD3
11	360001	410000	3.09	TMEM87B
3	118560001	118610000	3.07	LOC101907483
25	35340001	35390000	3.07	LOC104970468
19	15300001	15350000	3.06	LOC112442567
17	4280001	4330000	3.06	MND1
14	30740001	30790000	3.06	VXN
13	23640001	23690000	3.05	LOC101905823
13	23640001	23690000	3.05	PIP4K2A
10	47880001	47930000	3.04	LOC101902325
29	36580001	36630000	3.02	LOC112444895
29	36580001	36630000	3.02	ADAMTS15
11	21640001	21690000	3.02	MAP4K3
7	40920001	40970000	3	LOC524985
7	40920001	40970000	3	OR2G3
7	40920001	40970000	3	LOC508626
20	38160001	38210000	3	LOC525484
1	51620001	51670000	2.99	LOC112446991
13	23860001	23910000	2.99	LOC112449429
25	35320001	35370000	2.98	COL26A1
21	25580001	25630000	2.98	KIAA1024
15	80360001	80410000	2.98	LOC112441589
14	30720001	30770000	2.98	ADHFE1
1	110880001	110930000	2.98	TIPARP
5	111360001	111410000	2.96	TNRC6B
5	111360001	111410000	2.96	FAM83F
10	73440001	73490000	2.96	PRKCH
7	17620001	17670000	2.95	VAV1
7	17620001	17670000	2.95	LOC112447357
7	17620001	17670000	2.95	LOC508459
5	95200001	95250000	2.95	GUCY2C
12	18580001	18630000	2.95	LOC101903925
4	80880001	80930000	2.94	MPLKIP
4	80880001	80930000	2.94	LOC112446479
1	52760001	52810000	2.94	CD47
9	60880001	60930000	2.93	GABRR1
25	35360001	35410000	2.93	IFT22
25	35360001	35410000	2.93	LOC101902066
16	5520001	5570000	2.93	LOC100138386
24	17900001	17950000	2.92	LOC112444195
8	69460001	69510000	2.91	SFTPC
11	180001	230000	2.91	ZC3H6
24	59960001	60010000	2.9	LOC101902622
14	1600001	1650000	2.9	LOC112449566
7	52580001	52630000	2.89	LOC112447441
7	52580001	52630000	2.89	PCDHGC3
7	52580001	52630000	2.89	PCDHGA8
7	52580001	52630000	2.89	PCDHGB4
7	52580001	52630000	2.89	PCDHGA2
27	36640001	36690000	2.89	LOC104976783
27	36640001	36690000	2.89	ANK1
2	127420001	127470000	2.89	LOC101903474
2	127420001	127470000	2.89	LOC101903529
2	127420001	127470000	2.89	LOC112443412
2	127420001	127470000	2.89	MAN1C1
20	35060001	35110000	2.89	C9
15	22020001	22070000	2.89	PPP2R1B
23	6740001	6790000	2.88	LOC112443853
13	39900001	39950000	2.88	RALGAPA2
7	40900001	40950000	2.87	OR2G2
7	40900001	40950000	2.87	GCSAML
14	30360001	30410000	2.87	DNAJC5B
10	26500001	26550000	2.87	LOC112448429
10	26500001	26550000	2.87	LOC104973102
10	26500001	26550000	2.87	RNASE11
10	26500001	26550000	2.87	RNASE12
8	69360001	69410000	2.86	FGF17
4	76120001	76170000	2.86	IGFBP1
4	76120001	76170000	2.86	IGFBP3
2	126900001	126950000	2.85	LOC107131877
2	126900001	126950000	2.85	FAM110D
15	22080001	22130000	2.85	LOC101906330
21	54840001	54890000	2.84	FKBP3
21	54840001	54890000	2.84	PRPF39
8	82820001	82870000	2.83	LOC112447829
8	82820001	82870000	2.83	LOC112447893
3	118500001	118550000	2.83	LOC112446043
3	118500001	118550000	2.83	LOC112445916
19	46080001	46130000	2.83	KANSL1
19	40960001	41010000	2.83	KRT10
19	40960001	41010000	2.83	KRT28
19	40960001	41010000	2.83	KRT27
19	40960001	41010000	2.83	KRT26
5	65660001	65710000	2.82	DRAM1
5	65660001	65710000	2.82	LOC101902154
4	28540001	28590000	2.82	TMEM196
19	46400001	46450000	2.82	EFCAB13
15	80380001	80430000	2.82	LRRC55
5	113400001	113450000	2.81	POLDIP3
5	113400001	113450000	2.81	RRP7A
21	26240001	26290000	2.81	ARNT2
21	25520001	25570000	2.81	TMED3
1	52800001	52850000	2.81	LOC112447297
14	1620001	1670000	2.81	LYNX1
14	1620001	1670000	2.81	LOC112449567
14	1620001	1670000	2.81	LY6D
14	1620001	1670000	2.81	LOC104973965
14	1620001	1670000	2.81	LOC100848939
14	1620001	1670000	2.81	LOC112449590
13	39620001	39670000	2.81	CFAP61
13	39620001	39670000	2.81	CRNKL1
3	117000001	117050000	2.8	LOC112446041
3	117000001	117050000	2.8	PRLH
3	117000001	117050000	2.8	RAB17
3	117000001	117050000	2.8	MLPH
2	126880001	126930000	2.8	ZNF593
2	126880001	126930000	2.8	LOC112443411
2	126880001	126930000	2.8	CNKSR1
2	126880001	126930000	2.8	LOC112443410
2	126880001	126930000	2.8	CATSPER4
18	3440001	3490000	2.8	CNTNAP4
10	27500001	27550000	2.8	LOC788129
10	27500001	27550000	2.8	LOC788100
21	25500001	25550000	2.79	ANKRD34C
13	28660001	28710000	2.79	FRMD4A
10	26480001	26530000	2.79	LOC104973101
8	41980001	42030000	2.78	PUM3
23	3700001	3750000	2.78	DST
19	46380001	46430000	2.78	ITGB3
14	30760001	30810000	2.78	LOC112449513
10	73340001	73390000	2.78	TMEM30B
10	35400001	35450000	2.78	FSIP1
8	83520001	83570000	2.77	CTSV
4	80540001	80590000	2.77	LOC112446478
22	54440001	54490000	2.77	ATP2B2
21	25260001	25310000	2.77	RASGRF1
20	64360001	64410000	2.77	LOC112443075
8	83500001	83550000	2.76	ZNF782
5	105640001	105690000	2.76	FGF6
4	76140001	76190000	2.76	LOC112446404
22	55040001	55090000	2.76	SLC6A1
22	54460001	54510000	2.76	LOC104975597
12	24060001	24110000	2.76	TRPC4
1	95260001	95310000	2.75	FNDC3B
1	7040001	7090000	2.75	MAP3K7CL
14	36440001	36490000	2.75	SBSPON
1	113400001	113450000	2.75	ARHGEF26
5	113380001	113430000	2.74	SERHL2
5	106140001	106190000	2.74	CRACR2A
5	106140001	106190000	2.74	PARP11
4	81020001	81070000	2.74	CDK13
15	56460001	56510000	2.74	OMP
15	56460001	56510000	2.74	CAPN5
13	23620001	23670000	2.74	MIR2285K-2
11	2120001	2170000	2.74	GPAT2
11	2120001	2170000	2.74	FAHD2A
10	82360001	82410000	2.74	MAP3K9
7	48780001	48830000	2.73	SPOCK1
7	40960001	41010000	2.73	LOC787559
7	40640001	40690000	2.73	LOC112447650
4	77100001	77150000	2.73	GCK
2	62020001	62070000	2.73	ZRANB3
26	11400001	11450000	2.73	KIF20B
2	127080001	127130000	2.73	PAFAH2
14	31560001	31610000	2.73	CPA6
10	27520001	27570000	2.73	LOC787247
10	27520001	27570000	2.73	LOC787290
10	27520001	27570000	2.73	LOC787306
10	27520001	27570000	2.73	LOC112448558
10	27520001	27570000	2.73	LOC788146
5	65380001	65430000	2.72	MYBPC1
5	111140001	111190000	2.72	ENTHD1
22	53380001	53430000	2.72	CCR9
22	53380001	53430000	2.72	FYCO1
20	38940001	38990000	2.72	PRLR
19	46660001	46710000	2.72	LOC112442576
19	49980001	50030000	2.71	FOXK2
19	49980001	50030000	2.71	WDR45B
19	49980001	50030000	2.71	RAB40B
9	65660001	65710000	2.7	LOC101907989
8	69420001	69470000	2.7	LGI3
8	69420001	69470000	2.7	REEP4
3	118740001	118790000	2.7	LOC112446044
23	21560001	21610000	2.7	OR9G1
22	50040001	50090000	2.7	SEMA3B
22	50040001	50090000	2.7	LSMEM2
22	50040001	50090000	2.7	IFRD2
20	35100001	35150000	2.7	LOC112443005
1	58700001	58750000	2.7	QTRT2
1	58700001	58750000	2.7	CCDC191
15	22000001	22050000	2.7	SIK2
1	49900001	49950000	2.7	ALCAM
11	91620001	91670000	2.7	LOC112448885
9	65680001	65730000	2.69	THEMIS
4	81000001	81050000	2.69	LOC112446477
4	76200001	76250000	2.69	ADCY1
17	44980001	45030000	2.69	DDX51
17	44980001	45030000	2.69	NOC4L
2	126280001	126330000	2.68	NR0B2
1	95200001	95250000	2.68	LOC112447727
15	56500001	56550000	2.68	MYO7A
9	33340001	33390000	2.67	ROS1
8	63880001	63930000	2.67	GALNT12
5	111640001	111690000	2.67	ADSL
2	26280001	26330000	2.67	UBR3
21	26880001	26930000	2.67	CFAP161
13	39880001	39930000	2.67	INSM1
12	11560001	11610000	2.67	RGCC
10	58180001	58230000	2.67	GNB5
2	126080001	126130000	2.66	SLC9A1
14	30440001	30490000	2.66	TRIM55
13	61360001	61410000	2.66	DUSP15
13	61360001	61410000	2.66	LOC618409
13	61360001	61410000	2.66	FOXS1
13	61360001	61410000	2.66	MYLK2
11	440001	490000	2.66	MERTK
9	60900001	60950000	2.65	LOC107132773
8	69340001	69390000	2.65	NPM2
5	107520001	107570000	2.65	LOC112446768
5	107520001	107570000	2.65	MIR2437
29	36700001	36750000	2.65	MIR584-7
23	45380001	45430000	2.65	C23H6orf52
23	45380001	45430000	2.65	PAK1IP1
23	45380001	45430000	2.65	TMEM14C
23	45380001	45430000	2.65	MAK
2	127000001	127050000	2.65	SLC30A2
2	127000001	127050000	2.65	TRIM63
20	2820001	2870000	2.65	RANBP17
1	7060001	7110000	2.65	LOC100851369
27	38200001	38250000	2.64	SH2D4A
22	48720001	48770000	2.64	POC1A
17	12400001	12450000	2.64	ZNF827
16	5200001	5250000	2.64	CD55
10	82300001	82350000	2.64	TTC9
6	100180001	100230000	2.63	ARHGAP24
5	107500001	107550000	2.63	LOC112446903
3	91440001	91490000	2.63	DHCR24
19	31360001	31410000	2.63	MIR2339
19	31360001	31410000	2.63	ELAC2
19	31360001	31410000	2.63	ARHGAP44
15	81480001	81530000	2.63	OR5B2
15	77900001	77950000	2.63	LOC540128
15	77900001	77950000	2.63	LOC532501
15	77900001	77950000	2.63	LOC506121
15	77900001	77950000	2.63	LOC514818
8	69500001	69550000	2.62	PHYHIP
8	69500001	69550000	2.62	LOC104969384
8	69500001	69550000	2.62	BMP1
7	51780001	51830000	2.62	ZMAT2
7	51780001	51830000	2.62	HARS2
3	10900001	10950000	2.62	OR6K3
3	10900001	10950000	2.62	LOC617783
3	10900001	10950000	2.62	LOC508766
3	10900001	10950000	2.62	OR6N1
27	34080001	34130000	2.62	HTRA4
22	50140001	50190000	2.62	SEMA3F
22	50140001	50190000	2.62	GNAT1
22	50140001	50190000	2.62	SLC38A3
15	81460001	81510000	2.62	LOC518442
6	58140001	58190000	2.61	TMEM156
6	58140001	58190000	2.61	FAM114A1
4	81040001	81090000	2.61	LOC101907101
3	91460001	91510000	2.61	TTC22
3	91460001	91510000	2.61	LEXM
21	61260001	61310000	2.61	GSKIP
20	67760001	67810000	2.61	ADAMTS16
20	37600001	37650000	2.61	SLC1A3
1	58820001	58870000	2.61	LOC112448369
1	58820001	58870000	2.61	DRD3
11	68960001	69010000	2.61	GALNT14
9	60860001	60910000	2.6	GABRR2
8	83340001	83390000	2.6	AAED1
8	69380001	69430000	2.6	DMTN
6	102160001	102210000	2.6	HSD17B13
5	25060001	25110000	2.6	METAP2
25	17680001	17730000	2.6	GPR139
23	44700001	44750000	2.6	LOC112443837
21	54860001	54910000	2.6	FANCM
11	620001	670000	2.6	LOC112448731
7	51720001	51770000	2.59	APBB3
7	51720001	51770000	2.59	LOC112447435
7	51720001	51770000	2.59	SRA1
7	51720001	51770000	2.59	EIF4EBP3
26	32640001	32690000	2.59	GPAM
10	58200001	58250000	2.59	BCL2L10
9	95480001	95530000	2.58	FNDC1
9	33060001	33110000	2.58	NUS1
9	33060001	33110000	2.58	LOC112448031
8	83760001	83810000	2.58	ZNF484
23	8280001	8330000	2.58	LOC100126544
23	8280001	8330000	2.58	HMGA1
15	80400001	80450000	2.58	APLNR
14	22740001	22790000	2.58	XKR4
11	62300001	62350000	2.58	VPS54
11	62300001	62350000	2.58	UGP2
10	26400001	26450000	2.58	ANG2
10	26400001	26450000	2.58	ANG
10	26400001	26450000	2.58	RNASE4
8	69400001	69450000	2.57	HR
8	69400001	69450000	2.57	NUDT18
8	69400001	69450000	2.57	FAM160B2
7	52040001	52090000	2.57	PCDHA13
5	103220001	103270000	2.57	RBP5
5	103220001	103270000	2.57	CLSTN3
27	34020001	34070000	2.57	PLEKHA2
24	60780001	60830000	2.57	TNFRSF11A
17	59960001	60010000	2.57	LOC100848596
13	61380001	61430000	2.57	TTLL9
8	83320001	83370000	2.56	CDC14B
29	47860001	47910000	2.56	SHANK2
2	4260001	4310000	2.56	UGGT1
17	6040001	6090000	2.56	GATB
16	4800001	4850000	2.56	C16H1orf116
11	67060001	67110000	2.56	ARHGAP25
11	67060001	67110000	2.56	LOC112448809
9	101720001	101770000	2.55	RNASET2
9	101720001	101770000	2.55	RPS6KA2
7	107100001	107150000	2.55	FBXL17
3	118440001	118490000	2.55	HDAC4
2	94900001	94950000	2.55	ADAM23
27	7680001	7730000	2.55	ASB5
27	7680001	7730000	2.55	SPATA4
27	7680001	7730000	2.55	WDR17
2	26240001	26290000	2.55	LOC112443627
22	11480001	11530000	2.55	DLEC1
22	11480001	11530000	2.55	PLCD1
21	26160001	26210000	2.55	CTXND1
21	14360001	14410000	2.55	FAM174B
10	59220001	59270000	2.55	LOC104973172
4	80740001	80790000	2.54	SUGCT
2	94940001	94990000	2.54	DYTN
2	94940001	94990000	2.54	FAM237A
27	38180001	38230000	2.54	CSGALNACT1
23	6780001	6830000	2.54	LOC104975626
13	61340001	61390000	2.54	TPX2
24	60040001	60090000	2.53	CDH20
15	22200001	22250000	2.53	HSPB2
15	22200001	22250000	2.53	CRYAB
14	31300001	31350000	2.53	ARFGEF1
14	31300001	31350000	2.53	CSPP1
12	52660001	52710000	2.53	SCEL
1	1060001	1110000	2.53	LOC101903444
10	58760001	58810000	2.53	LOC112448482
9	65500001	65550000	2.52	RIPPLY2
7	40680001	40730000	2.52	LOC516409
7	40680001	40730000	2.52	NLRP3
6	111720001	111770000	2.52	LDB2
5	25080001	25130000	2.52	USP44
2	14360001	14410000	2.52	PDE1A
2	126240001	126290000	2.52	NUDC
2	126240001	126290000	2.52	KDF1
19	58340001	58390000	2.52	SLC39A11
17	44960001	45010000	2.52	GALNT9
1	155520001	155570000	2.52	LOC112448155
1	155520001	155570000	2.52	LOC101908237
1	155520001	155570000	2.52	SATB1
11	460001	510000	2.52	LOC112448914
10	47920001	47970000	2.52	LOC112448614
6	19880001	19930000	2.51	TET2
3	45640001	45690000	2.51	DPYD
29	48200001	48250000	2.51	LOC528168
2	62220001	62270000	2.51	RAB3GAP1
26	10300001	10350000	2.51	LIPF
22	50060001	50110000	2.51	GNAI2
19	50120001	50170000	2.51	OGFOD3
19	50120001	50170000	2.51	HEXDC
19	50120001	50170000	2.51	CYBC1
13	22940001	22990000	2.51	MLLT10
9	95140001	95190000	2.5	EZR
9	95140001	95190000	2.5	LOC104969640
9	95140001	95190000	2.5	SYTL3
9	47580001	47630000	2.5	LOC112448128
21	61280001	61330000	2.5	AK7
14	33740001	33790000	2.5	PRDM14
12	25560001	25610000	2.5	DCLK1
1	1080001	1130000	2.5	KCNE2
1	1080001	1130000	2.5	SMIM11A
1	1080001	1130000	2.5	C1H21orf140
6	58080001	58130000	2.49	TLR6
3	98200001	98250000	2.49	LOC112446018
22	55260001	55310000	2.49	ATG7
21	29560001	29610000	2.49	LOC112443367
21	29560001	29610000	2.49	CHRNA7
16	4820001	4870000	2.49	YOD1
12	66800001	66850000	2.49	GPC5
12	25900001	25950000	2.49	NBEA
11	480001	530000	2.49	ANAPC1
6	102140001	102190000	2.48	LOC112447220
6	102140001	102190000	2.48	LOC112447223
6	102140001	102190000	2.48	LOC781224
4	111340001	111390000	2.48	CNTNAP2
3	117060001	117110000	2.48	LRRFIP1
3	116900001	116950000	2.48	LOC104970680
26	38540001	38590000	2.48	FAM204A
24	39280001	39330000	2.48	LOC100847357
24	39260001	39310000	2.48	TMEM200C
21	54820001	54870000	2.48	LOC112443335
21	27120001	27170000	2.48	TMC3
2	126580001	126630000	2.48	RPS6KA1
19	45920001	45970000	2.48	MAPT
19	28280001	28330000	2.48	LOC101904013
19	28280001	28330000	2.48	PIK3R6
19	28280001	28330000	2.48	MFSD6L
19	26280001	26330000	2.48	ZNF594
19	26280001	26330000	2.48	SCIMP
19	26280001	26330000	2.48	LOC101904050
18	22580001	22630000	2.48	IRX3
15	81440001	81490000	2.48	LOC531571
15	35580001	35630000	2.48	PLEKHA7
14	30780001	30830000	2.48	MYBL1
14	30780001	30830000	2.48	LOC112449641
11	21840001	21890000	2.48	TMEM178A
10	37380001	37430000	2.48	LOC112448545
10	37380001	37430000	2.48	PLA2G4E
9	42260001	42310000	2.47	SCML4
6	110480001	110530000	2.47	C1QTNF7
4	74420001	74470000	2.47	CFAP69
4	74420001	74470000	2.47	STEAP2
23	44720001	44770000	2.47	TMEM170B
22	60400001	60450000	2.47	C22H3orf22
22	60400001	60450000	2.47	TXNRD3
2	127440001	127490000	2.47	LDLRAP1
19	46680001	46730000	2.47	LOC107131538
17	45000001	45050000	2.47	EP400
15	64860001	64910000	2.47	ABTB2
11	6660001	6710000	2.47	IL1R2
9	69360001	69410000	2.46	LOC101904131
9	60700001	60750000	2.46	LOC101903075
9	60700001	60750000	2.46	ANKRD6
7	47220001	47270000	2.46	SLC25A48
7	47220001	47270000	2.46	LOC112447422
5	72220001	72270000	2.46	LARGE1
29	45760001	45810000	2.46	LRP5
29	45760001	45810000	2.46	LOC112444893
29	45760001	45810000	2.46	C29H11orf24
24	60280001	60330000	2.46	RNF152
19	50140001	50190000	2.46	LOC783125
19	50140001	50190000	2.46	UTS2R
19	18880001	18930000	2.46	LOC112442614
8	69780001	69830000	2.45	PPP3CC
3	62800001	62850000	2.45	ADGRL2
26	18440001	18490000	2.45	ARHGAP19
26	18440001	18490000	2.45	SLIT1
25	33940001	33990000	2.45	HIP1
23	43420001	43470000	2.45	PHACTR1
22	60300001	60350000	2.45	CHCHD6
22	44620001	44670000	2.45	ERC2
20	35020001	35070000	2.45	DAB2
14	52220001	52270000	2.45	LOC112449524
13	8400001	8450000	2.45	MACROD2
13	72040001	72090000	2.45	LOC112449382
12	31760001	31810000	2.45	MIR2300B
12	31760001	31810000	2.45	MIR2300A
12	31760001	31810000	2.45	FLT1
11	2100001	2150000	2.45	KCNIP3
8	85800001	85850000	2.44	SPTLC1
7	4180001	4230000	2.44	SUGP2
7	4180001	4230000	2.44	ARMC6
25	25160001	25210000	2.44	KIAA0556
2	51980001	52030000	2.44	LOC112442632
21	26760001	26810000	2.44	CEMIP
15	34240001	34290000	2.44	SCN3B
12	13760001	13810000	2.44	LOC112449034
12	13760001	13810000	2.44	ENOX1
7	53580001	53630000	2.43	FGF1
7	53580001	53630000	2.43	LOC100847454
7	40980001	41030000	2.43	LOC532075
6	113420001	113470000	2.43	LOC107132587
6	113420001	113470000	2.43	LOC112447135
6	113420001	113470000	2.43	TBC1D14
5	24940001	24990000	2.43	MIR331
4	56340001	56390000	2.43	DOCK4
29	28060001	28110000	2.43	TBRG1
26	10480001	10530000	2.43	ANKRD22
26	10480001	10530000	2.43	LIPM
21	6400001	6450000	2.43	ADAMTS17
18	35860001	35910000	2.43	CDH3
18	35860001	35910000	2.43	ZFP90
12	46300001	46350000	2.43	DACH1
1	155480001	155530000	2.43	LOC112448269
10	26180001	26230000	2.43	LOC112448555
7	51360001	51410000	2.42	CYSTM1
4	80460001	80510000	2.42	LOC112446480
3	98100001	98150000	2.42	LOC112445889
3	98100001	98150000	2.42	LOC112445888
3	98080001	98130000	2.42	SKINT1
29	28040001	28090000	2.42	PANX3
29	28040001	28090000	2.42	LOC505546
19	58500001	58550000	2.42	LOC101907523
18	4660001	4710000	2.42	ADAMTS18
1	114820001	114870000	2.42	LOC112447741
7	110540001	110590000	2.41	ARHGEF12
7	110540001	110590000	2.41	LOC104970249
7	110540001	110590000	2.41	CAMK4
4	81060001	81110000	2.41	LOC112446409
2	96360001	96410000	2.41	CRYGC
2	96360001	96410000	2.41	CRYGD
2	96360001	96410000	2.41	LOC784843
2	96360001	96410000	2.41	LOC538688
28	33520001	33570000	2.41	DLG5
25	25380001	25430000	2.41	GSG1L
23	45220001	45270000	2.41	SYCP2L
23	45220001	45270000	2.41	ELOVL2
22	55180001	55230000	2.41	HRH1
22	48700001	48750000	2.41	ALAS1
22	47880001	47930000	2.41	SFMBT1
2	126860001	126910000	2.41	CEP85
20	12720001	12770000	2.41	MAST4
12	27140001	27190000	2.41	LOC112449114
10	22520001	22570000	2.41	LOC100336282
8	63820001	63870000	2.4	ANKS6
7	49520001	49570000	2.4	NME5
7	49520001	49570000	2.4	WNT8A
7	40280001	40330000	2.4	TRIM7
7	40280001	40330000	2.4	LOC112447406
7	40280001	40330000	2.4	LOC112447403
7	40280001	40330000	2.4	LOC508420
28	6680001	6730000	2.4	SLC35F3
28	15500001	15550000	2.4	CCDC6
23	6680001	6730000	2.4	LRRC1
21	14480001	14530000	2.4	ST8SIA2
20	38060001	38110000	2.4	SKP2
16	8100001	8150000	2.4	LOC100848559
16	8100001	8150000	2.4	LOC112441780
13	72100001	72150000	2.4	LOC112449336
13	72100001	72150000	2.4	SRSF6
10	76600001	76650000	2.4	ZBTB1
10	76600001	76650000	2.4	ZBTB25
10	76600001	76650000	2.4	AKAP5
10	76600001	76650000	2.4	LOC112448511
10	76600001	76650000	2.4	MTHFD1
9	36900001	36950000	2.39	LOC104969531
7	49540001	49590000	2.39	LOC101902951
29	4640001	4690000	2.39	LOC112444871
26	4720001	4770000	2.39	PCDH15
26	18620001	18670000	2.39	ZDHHC16
26	18620001	18670000	2.39	EXOSC1
26	18620001	18670000	2.39	PGAM1
26	18620001	18670000	2.39	RRP12
23	39960001	40010000	2.39	CAP2
21	29840001	29890000	2.39	OTUD7A
20	41940001	41990000	2.39	C20H5orf22
17	61060001	61110000	2.39	LOC104974666
17	61060001	61110000	2.39	DTX1
17	61060001	61110000	2.39	LOC104974667
17	61060001	61110000	2.39	PLBD2
13	72140001	72190000	2.39	IFT52
13	72140001	72190000	2.39	SGK2
13	72140001	72190000	2.39	L3MBTL1
12	31320001	31370000	2.39	MTUS2
5	107440001	107490000	2.38	LOC112446767
5	107440001	107490000	2.38	LOC104972574
5	107440001	107490000	2.38	NINJ2
5	105940001	105990000	2.38	LOC112446627
3	88960001	89010000	2.38	DAB1
20	41900001	41950000	2.38	PDZD2
17	45060001	45110000	2.38	MIR6520
17	45060001	45110000	2.38	LOC112442094
10	35500001	35550000	2.38	GPR176
9	96540001	96590000	2.37	PLG
9	96540001	96590000	2.37	SLC22A3
8	70100001	70150000	2.37	LOC107132705
8	70100001	70150000	2.37	PEBP4
8	60420001	60470000	2.37	CCIN
8	60420001	60470000	2.37	LOC101905239
8	60420001	60470000	2.37	GLIPR2
8	38800001	38850000	2.37	MLANA
5	105600001	105650000	2.37	LOC100336013
5	105600001	105650000	2.37	C5H12orf4
2	62240001	62290000	2.37	MAP3K19
22	53500001	53550000	2.37	SLC6A20
16	5100001	5150000	2.37	LOC515150
16	4840001	4890000	2.37	PFKFB2
16	28020001	28070000	2.37	DNAH14
16	28020001	28070000	2.37	LOC785251
14	31080001	31130000	2.37	TCF24
14	31080001	31130000	2.37	LOC112449624
14	31080001	31130000	2.37	LOC100847363
14	31080001	31130000	2.37	MCMDC2
14	12880001	12930000	2.37	LOC112449609
10	76740001	76790000	2.37	LOC104973208
10	58900001	58950000	2.37	GLDN
10	58900001	58950000	2.37	LOC112448481
10	58900001	58950000	2.37	DMXL2
10	52600001	52650000	2.37	MYZAP
10	52600001	52650000	2.37	LOC112448470
10	27420001	27470000	2.37	LOC787134
10	27420001	27470000	2.37	OR4K17
10	27420001	27470000	2.37	OR4K13
10	26460001	26510000	2.37	OR6S1
8	60480001	60530000	2.36	GNE
8	60480001	60530000	2.36	CLTA
5	107840001	107890000	2.36	LOC112446769
5	107840001	107890000	2.36	LOC112446770
5	107840001	107890000	2.36	ERC1
4	4540001	4590000	2.36	COBL
27	27240001	27290000	2.36	WRN
25	1520001	1570000	2.36	NPW
25	1520001	1570000	2.36	ZNF598
25	1520001	1570000	2.36	SYNGR3
25	1520001	1570000	2.36	GFER
25	1520001	1570000	2.36	NOXO1
25	1520001	1570000	2.36	LOC104976739
25	1520001	1570000	2.36	TBL3
25	1520001	1570000	2.36	RNF151
25	1520001	1570000	2.36	LOC112444391
25	1520001	1570000	2.36	LOC112444382
25	1520001	1570000	2.36	LOC112444383
25	1520001	1570000	2.36	RPS2
24	61120001	61170000	2.36	LOC112444194
20	35180001	35230000	2.36	FYB1
19	41020001	41070000	2.36	KRT20
19	41020001	41070000	2.36	KRT12
17	45120001	45170000	2.36	PUS1
17	45120001	45170000	2.36	LOC112442032
16	5900001	5950000	2.36	LOC101905630
16	5900001	5950000	2.36	LOC112441815
16	28400001	28450000	2.36	LBR
13	23000001	23050000	2.36	DNAJC1
13	22720001	22770000	2.36	SKIDA1
13	19760001	19810000	2.36	LOC112449261
13	19760001	19810000	2.36	NRP1
12	67920001	67970000	2.36	GPC6
1	113280001	113330000	2.36	DHX36
1	113280001	113330000	2.36	GPR149

## Sheet: Table S10
Supplementary Table 10. Summary of genes from four methods ( θπ,CLR,Fst and XP-EHH ) in Xingnan cattle .
Symbol	Chromosome	θπ	CLR	Fst	XP-EHH
ADGRL2	3	2.96959	561.332	0.529074	2.45
ADSL	5	3.15098	1472.49	0.455659	2.67
ARHGAP44	19	3.02729	518.893	0.549116	2.63
ASIC2	19	2.96511	639.199	0.38599	3.46
BMP1	8	3.07738	1870.39	0.516869	2.62
C16H1orf116	16	2.98045	1308.28	0.417123	2.56
CAMK2B	4	2.9739	1315.96	0.608141	3.89
CD47	1	2.9719	719.18	0.414941	2.94
CD55	16	3.22616	3268.5	0.519396	2.64
CDH3	18	2.97211	591.993	0.538575	2.43
CEMIP	21	3.1492	773.967	0.372447	2.44
CEP162	9	2.98775	868.892	0.371613	3.41
CEP85	2	3.1087	695.751	0.338244	2.41
CFAP161	21	3.14453	758.929	0.332432	2.67
CFAP61	13	2.9798	1910.11	0.401716	2.81
CHPT1	5	3.12488	1032.39	0.348975	3.91
CRNKL1	13	2.98981	1910.11	0.402891	2.81
DCLK1	12	3.07855	733.881	0.436525	2.5
DIAPH1	7	3.60423	1125.99	0.573197	3.25
DNAJC1	13	3.45893	865.906	0.345851	2.36
DNAJC5B	14	3.15263	672.168	0.3942	2.87
DRAM1	5	3.00451	528.85	0.35195	2.82
EFCAB13	19	3.17101	1055.76	0.563108	2.82
ELAC2	19	3.04991	640.495	0.549116	2.63
ENTHD1	5	2.95429	752.363	0.340218	2.72
ERC2	22	2.95502	588.618	0.387388	2.45
FAM160B2	8	2.95604	1155.63	0.48997	2.57
FAM83F	5	3.49397	2478.92	0.792199	2.96
FGD6	5	3.22323	834.953	0.471669	4.34
FNDC3B	1	3.05378	716.02	0.535378	2.75
GCK	4	3.00664	790.579	0.360767	2.73
GNAI2	22	2.98156	535.678	0.435002	2.51
GNAT1	22	3.30218	761.777	0.523419	2.62
GNPTAB	5	3.22753	1216.68	0.36084	3.2
GRAP2	5	2.95429	752.363	0.648456	3.2
HR	8	2.97913	1263.12	0.572172	2.57
HRH1	22	3.00966	793.775	0.575225	2.41
IGFBP1	4	3.28651	2225.27	0.56001	2.86
IGFBP3	4	3.20153	2218.45	0.56001	2.86
INSM1	13	3.11283	2084.48	0.421913	2.67
ITGB3	19	2.9686	644.051	0.368861	2.78
KANSL1	19	3.07974	496.955	0.461872	2.83
KCNQ1	29	3.02024	513.359	0.375394	3.34
KIAA0556	25	2.9718	909.535	0.582326	2.44
KLHL3	7	3.62552	1241.84	0.570413	3.14
LGI3	8	2.97913	1796.97	0.572172	2.7
LYSMD2	10	3.07917	644.509	0.480582	3.18
MESD	21	3.0008	833.818	0.372447	3.18
METAP2	5	3.62139	2410.97	0.382173	2.6
MFSD6L	19	3.15817	1411.93	0.417174	2.48
MIR2285K-2	13	3.44016	2655.43	0.395791	2.74
MIR2339	19	3.04991	640.495	0.549116	2.63
MLANA	8	3.16496	817.215	0.346354	2.37
MLLT10	13	4.03253	1082.55	0.513384	2.51
MLPH	3	2.98354	1376.02	0.477874	2.8
MRAP2	9	2.98775	1288.77	0.446154	4.01
NAA20	13	3.04347	1910.11	0.402891	3.25
NBEA	12	2.98086	1108.23	0.443155	2.49
NDUFA12	5	3.04054	662.645	0.35365	4.75
NR2C1	5	3.04054	662.645	0.471669	4.53
NUDCD3	4	3.00084	971.277	0.399415	3.1
NUDT18	8	2.97913	1263.12	0.572172	2.57
PCDHGA2	7	3.1067	719.511	0.573197	2.89
PCDHGA8	7	3.04164	719.511	0.573197	2.89
PCDHGB4	7	3.04164	719.511	0.573197	2.89
PCDHGC3	7	3.04999	620.492	0.573197	2.89
PFKFB2	16	3.12377	1696.55	0.417123	2.37
PHYHIP	8	2.96476	2071.04	0.516869	2.62
PIK3R6	19	3.14854	1363.47	0.417174	2.48
PIP4K2A	13	3.44016	2655.43	0.611681	3.05
RALGAPA2	13	3.21815	2084.48	0.521405	2.88
RANBP17	20	3.0106	605.038	0.354878	2.65
REEP4	8	2.97913	1796.97	0.572172	2.7
RIN2	13	3.04347	535.363	0.489606	3.25
ROS1	9	2.99299	520.801	0.449151	2.67
SCG3	10	3.07917	644.509	0.480582	3.15
SCIMP	19	3.05153	621.238	0.526752	2.48
SEMA3B	22	2.98156	535.678	0.354445	2.7
SEMA3F	22	3.30218	761.777	0.605958	2.62
SFTPC	8	3.07738	1870.39	0.506847	2.91
SKIDA1	13	3.31471	920.339	0.504784	2.36
SLC38A3	22	3.26053	712.478	0.488236	2.62
SUGCT	4	2.9682	636.822	0.503667	2.54
SYCP3	5	3.25849	1188.99	0.348975	3.91
THEMIS	9	3.04992	503.458	0.388081	2.69
TIPARP	1	3.33632	677.423	0.668046	2.98
TLNRD1	21	3.00339	758.929	0.332432	3.54
TNRC6B	5	3.40251	2681.98	0.920935	2.96
USP44	5	3.69373	2408.88	0.381776	2.52
YKT6	4	3.12248	1095	0.480219	3.3
YOD1	16	3.03815	1533.86	0.417123	2.49
ZNF594	19	3.13627	829.399	0.492858	2.48

[truncated: 5 more sheets: Table S11, Table S12, Table S13, Table S14, Table S15]
